# Supplementary material for: A novel smart multilevel security approach for secure data outsourcing in crisis
Source: PeerJ Comput Sci. 2023 May 12;9:e1367. doi: 10.7717/peerj-cs.1367 (PMC10280404; doi:10.7717/peerj-cs.1367)
Supplement: Supplemental Information 1 [file peerj-cs-09-1367-s001.txt]

300

15 2 1 1
2 5 4 2 5 3 3 2 10 6 9 3 8 2 2 
1 2 1 2 1 2 1 2 2 1 1 1 2 2 1 

15 2 1 2
3 5 5 3 2 9 7 3 2 9 4 5 9 2 8 
1 2 1 2 1 2 1 2 2 2 1 2 2 1 2 

15 2 1 3
4 1 8 1 3 1 2 3 10 7 9 8 3 6 4 
1 2 1 1 2 2 1 2 2 1 1 2 1 2 2 

15 2 1 4
5 9 2 3 3 9 8 6 7 5 9 2 6 8 3 
1 2 1 2 2 2 2 2 1 1 2 1 1 1 2 

15 2 1 5
5 4 4 4 4 2 4 6 4 2 3 2 3 7 2 
1 2 2 2 1 2 1 2 1 1 2 1 2 2 1 

15 2 1 6
6 7 10 7 5 4 9 9 4 10 10 8 4 3 8 
1 2 2 1 2 2 2 1 1 2 1 1 2 2 2 

15 2 1 7
7 1 1 9 3 9 5 8 1 4 3 7 3 8 10 
1 2 2 2 1 1 1 2 1 1 2 2 1 1 2 

15 2 1 8
7 8 1 5 4 10 9 1 5 3 9 5 2 10 7 
1 2 2 1 1 1 1 2 1 2 1 2 1 1 2 

15 2 1 9
8 8 10 9 1 3 1 8 9 8 10 8 3 5 9 
1 2 2 2 1 1 2 1 2 1 2 1 2 1 2 

15 2 1 10
9 3 2 1 7 10 8 10 10 8 5 1 1 8 3 
1 2 2 1 2 1 1 1 1 2 1 2 1 1 2 

15 3 1 1
10 9 8 1 3 2 9 8 8 7 5 2 7 6 8 
1 2 3 3 2 2 1 3 1 2 3 2 2 2 3 

15 3 1 2
10 5 9 3 1 1 10 10 8 10 9 10 4 4 7 
1 2 3 3 3 1 1 1 2 1 2 3 3 2 2 

15 3 1 3
1 8 10 1 2 2 2 9 5 9 4 1 7 3 10 
1 2 3 1 1 2 3 1 1 2 3 3 3 3 1 

15 3 1 4
2 6 4 10 4 6 10 1 5 5 9 6 3 2 9 
1 2 3 1 1 2 3 3 2 2 3 3 1 3 1 

15 3 1 5
2 7 1 8 8 6 9 10 2 6 10 4 6 1 4 
1 2 3 1 2 2 3 1 1 1 3 2 2 2 3 

15 3 1 6
3 10 7 1 6 10 10 9 9 10 7 1 7 9 2 
1 2 3 1 1 3 3 2 3 2 3 1 3 3 2 

15 3 1 7
4 7 9 7 7 7 4 5 5 9 3 3 7 4 2 
1 2 3 2 1 3 1 2 1 1 2 3 2 1 2 

15 3 1 8
4 2 5 7 1 8 1 7 5 2 9 10 7 2 5 
1 2 3 2 2 1 2 2 3 1 2 3 3 1 1 

15 3 1 9
5 3 7 7 1 5 3 9 3 10 3 2 3 9 4 
1 2 3 2 2 3 1 3 2 2 1 1 1 3 2 

15 3 1 10
6 1 3 2 8 1 2 1 3 7 4 8 1 5 10 
1 2 3 2 1 3 3 2 2 3 3 2 3 2 1 

15 5 1 1
6 8 6 10 6 7 10 2 4 1 8 3 8 10 1 
1 2 3 4 5 4 4 5 3 2 3 1 2 1 2 

15 5 1 2
7 7 5 4 3 7 3 10 1 9 5 6 3 1 8 
1 2 3 4 5 4 3 1 2 5 4 2 4 3 2 

15 5 1 3
8 7 8 4 7 6 7 4 6 2 5 2 5 7 6 
1 2 3 4 5 4 1 1 1 5 1 2 1 4 3 

15 5 1 4
9 1 1 1 10 3 8 10 9 5 5 5 4 5 5 
1 2 3 4 5 5 3 4 1 5 2 4 3 5 2 

15 5 1 5
9 5 3 2 6 8 6 7 4 4 2 9 10 9 7 
1 2 3 4 5 5 5 3 4 4 4 3 3 5 4 

15 5 1 6
10 10 3 1 9 3 10 1 6 7 5 3 4 2 8 
1 2 3 4 5 5 2 3 3 4 5 2 5 1 4 

15 5 1 7
1 10 6 4 1 1 7 10 5 5 2 1 3 8 7 
1 2 3 4 5 1 3 4 3 3 5 1 3 3 2 

15 5 1 8
1 6 9 9 9 7 7 10 3 8 4 9 8 3 5 
1 2 3 4 5 1 5 3 3 3 5 2 3 3 2 

15 5 1 9
2 1 5 6 5 7 10 4 7 8 6 4 7 7 4 
1 2 3 4 5 1 5 1 2 5 5 3 1 1 4 

15 5 1 10
3 4 5 7 5 1 1 4 7 9 5 7 10 2 5 
1 2 3 4 5 2 2 1 5 3 5 3 3 2 2 

25 2 1 1
3 10 7 9 1 1 6 5 5 6 3 10 4 10 4 1 8 10 10 4 6 7 5 9 8 
1 2 1 2 1 2 1 1 1 1 1 2 1 2 1 1 2 1 2 2 1 1 1 2 2 

25 2 1 2
5 5 8 8 4 6 6 8 7 1 8 1 7 6 1 10 10 9 4 7 8 8 5 9 4 
1 2 1 1 1 2 2 1 2 2 2 2 1 2 1 1 2 1 1 2 1 1 2 2 1 

25 2 1 3
5 4 1 1 4 1 10 10 2 8 7 7 1 4 4 3 2 7 1 8 2 4 7 2 9 
1 2 2 2 1 1 1 2 2 1 2 2 2 1 1 2 1 2 2 1 2 1 2 1 1 

25 2 1 4
6 7 5 8 3 1 1 4 10 10 2 3 2 3 9 7 10 1 7 9 3 9 5 1 5 
1 2 2 1 2 1 1 2 2 1 2 1 2 2 2 2 1 2 2 1 2 2 2 2 1 

25 2 1 5
7 5 2 9 3 9 2 9 8 7 8 7 1 6 1 9 2 1 2 10 9 8 6 3 7 
1 2 2 2 2 2 1 1 1 2 2 1 2 1 2 2 2 1 1 2 1 1 2 1 2 

25 2 1 6
8 6 4 10 3 9 3 2 7 6 6 2 3 5 1 3 8 5 8 10 9 3 1 2 4 
1 2 2 2 2 2 2 2 1 1 1 1 2 1 2 1 1 1 1 1 1 2 2 2 2 

25 2 1 7
9 3 10 7 3 2 6 2 2 7 10 1 9 9 2 2 6 6 2 5 3 1 1 1 7 
1 2 2 2 2 2 1 2 2 1 1 1 1 1 1 1 2 2 1 2 1 2 1 1 1 

25 2 1 8
10 7 6 7 1 1 3 9 4 8 2 7 1 5 8 4 1 6 2 7 6 4 2 6 4 
1 2 1 1 1 1 1 1 1 1 2 2 1 2 1 2 2 1 2 2 2 2 1 1 1 

25 2 1 9
1 1 8 2 2 8 9 1 10 5 9 7 8 1 1 4 9 7 8 6 5 4 7 10 8 
1 2 1 2 2 2 2 1 2 1 1 2 2 2 1 2 2 2 1 1 1 2 2 1 2 

25 2 1 10
2 7 6 9 7 2 1 3 5 3 3 6 4 4 10 8 8 9 2 4 1 3 3 3 5 
1 2 1 1 2 2 1 2 1 1 2 1 2 2 1 1 2 1 2 2 1 1 2 1 1 

25 3 1 1
3 7 7 2 10 10 2 3 10 6 7 3 10 10 1 3 4 1 5 4 7 2 3 9 10 
1 2 3 1 1 3 1 2 1 2 2 1 3 3 1 1 2 2 2 3 3 1 2 2 3 

25 3 1 2
4 6 6 6 4 6 9 5 7 6 8 4 10 6 1 4 6 9 5 1 8 8 10 2 10 
1 2 3 2 3 2 1 1 3 2 2 3 1 3 1 1 2 3 1 1 1 1 3 1 1 

25 3 1 3
5 3 10 2 5 7 3 1 4 2 6 1 7 2 1 9 1 7 2 8 1 8 9 1 2 
1 2 3 2 2 1 3 2 3 2 2 1 2 2 3 2 3 2 3 2 2 3 2 3 1 

25 3 1 4
6 7 4 2 4 10 4 4 9 1 5 4 8 1 5 4 7 2 1 2 9 1 9 3 9 
1 2 3 2 3 3 1 1 1 2 1 2 2 3 1 3 1 3 1 1 2 1 3 2 3 

25 3 1 5
7 8 4 3 6 4 7 6 1 4 4 8 5 9 1 5 3 6 10 9 8 1 9 7 10 
1 2 3 3 2 2 3 3 2 3 3 3 1 2 1 1 3 3 1 1 3 3 2 3 3 

25 3 1 6
8 3 6 2 4 4 6 8 9 6 9 6 8 2 3 6 4 4 4 6 9 8 5 7 4 
1 2 3 3 2 1 2 2 1 2 3 3 3 2 2 1 2 2 2 3 3 2 3 3 1 

25 3 1 7
9 4 7 2 1 1 8 4 6 10 2 7 1 1 1 1 10 2 7 3 3 7 5 9 2 
1 2 3 3 1 3 1 3 1 3 2 3 1 1 3 1 3 2 3 1 3 1 2 1 3 

25 3 1 8
1 3 8 10 4 6 5 9 1 3 8 9 8 2 4 10 7 7 5 3 6 1 7 9 7 
1 2 3 1 3 3 3 1 2 3 2 3 3 2 3 3 3 1 1 1 3 3 3 2 1 

25 3 1 9
2 2 10 3 9 7 10 7 2 10 2 9 5 9 6 9 10 10 8 4 5 8 10 4 6 
1 2 3 1 3 3 1 3 3 3 3 2 1 1 1 2 2 1 3 1 3 2 2 1 3 

25 3 1 10
3 10 6 8 6 7 7 7 5 3 7 1 6 9 3 9 9 9 3 10 7 2 4 3 1 
1 2 3 1 1 3 3 3 3 1 3 3 3 2 2 1 3 1 1 2 1 2 3 3 3 

25 5 1 1
4 2 1 10 5 5 8 9 10 3 10 5 8 1 10 7 8 10 5 6 1 1 2 8 2 
1 2 3 4 5 2 5 4 4 5 3 4 4 2 3 1 1 1 2 3 4 5 4 1 5 

25 5 1 2
5 6 10 10 6 7 6 4 1 1 3 4 1 2 7 7 6 5 7 8 8 8 8 10 8 
1 2 3 4 5 3 3 4 4 2 5 4 4 4 2 4 5 4 1 3 3 1 5 3 2 

25 5 1 3
7 8 3 8 7 9 1 5 8 4 2 6 4 5 6 1 10 7 5 4 5 3 8 2 8 
1 2 3 4 5 4 5 1 3 1 1 4 5 5 1 1 1 2 4 1 5 4 2 5 5 

25 5 1 4
8 6 2 1 1 3 9 8 8 6 9 8 8 7 1 10 5 3 10 5 7 9 9 2 8 
1 2 3 4 5 4 1 5 4 1 3 5 3 1 4 3 2 3 1 3 1 5 4 2 4 

25 5 1 5
9 8 8 4 5 6 10 1 7 8 2 5 1 3 3 6 4 5 2 6 1 2 1 7 10 
1 2 3 4 5 5 1 2 4 5 1 3 4 3 1 5 4 2 2 4 5 2 5 3 3 

25 5 1 6
10 2 8 6 4 8 2 7 5 7 2 10 9 6 1 5 7 6 1 3 2 4 1 1 8 
1 2 3 4 5 5 1 5 3 4 2 4 4 4 1 2 5 5 2 1 5 4 4 5 5 

25 5 1 7
10 4 8 1 8 1 10 5 4 6 5 5 6 10 3 4 7 2 4 7 9 4 4 3 3 
1 2 3 4 5 1 2 3 4 5 4 3 5 5 2 4 1 4 3 2 3 2 5 2 2 

25 5 1 8
1 1 3 2 9 9 4 9 8 10 8 9 3 8 5 1 3 8 7 9 3 7 3 8 10 
1 2 3 4 5 1 2 2 5 2 1 5 1 1 2 4 4 1 2 1 2 5 1 1 2 

25 5 1 9
2 2 2 10 2 10 4 8 9 1 6 2 8 3 4 7 7 1 5 3 6 5 6 8 7 
1 2 3 4 5 2 2 5 3 3 5 3 4 5 4 1 1 3 3 5 3 3 5 4 2 

25 5 1 10
3 1 10 1 6 4 8 9 9 10 5 8 2 1 2 5 3 4 4 2 5 2 6 3 3 
1 2 3 4 5 2 1 5 3 3 1 4 1 2 2 2 2 4 5 5 1 2 3 4 3 

35 2 1 1
4 8 8 1 7 5 9 5 5 4 6 10 4 5 3 3 10 1 5 4 2 9 3 8 7 7 10 8 7 4 9 3 8 7 1 
1 2 1 1 1 1 1 1 2 2 1 2 1 2 1 2 2 2 2 1 1 1 1 2 1 1 2 1 2 1 1 1 1 2 2 

35 2 1 2
5 6 7 5 6 4 2 9 4 1 8 7 6 9 3 5 9 3 4 1 8 7 1 6 4 7 3 3 7 7 5 5 9 3 7 
1 2 2 1 2 1 2 1 2 2 1 2 1 2 1 2 2 1 1 1 1 1 2 1 2 1 1 2 2 2 2 1 1 2 2 

35 2 1 3
6 6 5 10 3 9 6 2 4 2 3 4 8 8 3 1 7 5 5 6 2 5 10 3 10 8 6 6 2 9 3 6 4 3 7 
1 2 2 1 1 1 2 1 2 2 2 2 2 1 1 2 1 2 1 2 2 2 1 2 2 1 2 2 1 1 2 2 1 2 1 

35 2 1 4
8 4 7 10 5 10 1 6 2 10 9 9 4 5 8 4 1 3 9 3 8 8 10 8 4 4 4 4 1 5 9 4 9 9 8 
1 2 2 2 2 1 2 2 1 1 1 2 1 1 1 1 1 1 2 1 2 2 1 2 1 2 2 2 1 2 2 1 2 2 2 

35 2 1 5
9 4 7 4 1 4 10 6 4 2 3 5 5 1 4 6 6 6 10 3 3 10 9 4 2 6 5 9 2 1 9 7 9 9 6 
1 2 2 1 2 1 1 1 2 1 2 2 2 2 2 2 2 2 2 1 1 2 2 2 2 1 2 2 2 1 1 2 1 1 1 

35 2 1 6
10 4 6 2 8 7 3 7 1 2 4 3 3 8 3 7 4 6 8 6 2 4 3 7 2 6 8 7 4 7 3 9 5 6 7 
1 2 2 1 2 1 1 2 2 2 2 2 1 1 2 2 1 2 1 2 1 1 2 2 1 2 1 1 1 2 1 2 1 1 1 

35 2 1 7
1 2 2 3 9 7 4 5 5 5 5 3 3 5 4 10 9 6 6 2 9 4 4 7 10 7 9 7 9 4 8 2 3 2 1 
1 2 1 1 1 2 1 1 1 2 1 1 1 1 1 1 1 2 2 2 2 2 1 2 1 2 1 2 2 2 1 1 2 1 1 

35 2 1 8
3 4 8 10 2 3 2 10 7 1 3 9 5 2 9 9 7 10 9 9 10 1 8 9 7 5 8 1 7 6 5 6 8 4 7 
1 2 1 2 1 2 2 2 2 2 2 2 2 2 1 1 1 2 2 2 2 2 2 2 2 1 1 1 1 2 2 2 1 2 2 

35 2 1 9
4 1 5 4 6 5 2 10 1 1 2 10 3 9 2 1 3 1 3 10 5 8 3 4 3 5 7 4 9 8 5 6 6 6 9 
1 2 1 1 1 2 1 1 2 1 2 1 1 2 1 2 1 1 2 2 1 1 1 1 2 1 2 1 2 2 2 2 2 2 1 

35 2 1 10
5 4 9 2 1 5 7 3 2 3 7 7 8 4 4 2 5 9 2 5 9 7 5 8 10 6 3 8 5 7 1 8 9 6 2 
1 2 2 2 1 2 1 2 2 1 1 2 2 1 1 1 2 1 2 2 2 1 2 1 1 1 2 2 1 1 2 2 1 2 1 

35 3 1 1
7 1 6 9 4 5 7 9 3 5 9 5 7 1 7 4 3 5 9 9 6 5 9 2 6 7 5 7 4 6 6 9 4 9 3 
1 2 3 3 2 2 2 1 3 2 3 1 2 3 2 3 1 2 1 3 3 1 3 2 1 1 2 3 2 3 2 2 3 2 1 

35 3 1 2
8 3 6 5 1 2 6 7 2 9 4 1 2 4 9 7 5 8 10 7 7 10 8 8 5 6 5 2 1 7 1 1 7 7 9 
1 2 3 3 2 1 2 2 1 3 2 3 1 1 1 1 1 3 2 2 2 1 1 1 1 1 2 3 1 2 2 3 1 3 1 

35 3 1 3
9 4 1 1 8 5 4 9 9 10 1 10 9 8 1 4 3 9 4 2 8 5 9 5 4 7 4 6 4 4 2 7 3 9 9 
1 2 3 3 1 2 3 3 1 3 3 3 2 3 3 3 1 2 3 3 1 2 3 1 1 2 3 3 3 2 1 3 1 1 1 

35 3 1 4
10 3 10 2 3 6 7 9 1 6 6 1 9 2 10 1 3 6 5 10 10 7 8 6 6 4 9 8 10 7 6 10 9 3 10 
1 2 3 1 3 2 3 3 3 3 2 3 2 2 1 3 2 1 3 2 2 3 3 3 3 2 3 1 1 2 3 1 2 2 1 

35 3 1 5
2 5 3 6 8 5 4 2 10 6 9 1 10 8 9 9 7 2 3 8 6 3 3 2 5 8 1 9 6 5 4 6 4 3 8 
1 2 3 1 1 2 2 3 3 1 2 2 2 2 3 1 2 3 2 2 2 3 1 1 2 3 1 2 1 1 3 1 1 2 1 

35 3 1 6
3 7 5 3 5 2 7 2 8 4 2 3 5 5 7 4 8 9 10 7 10 7 3 2 8 3 5 6 1 6 2 5 4 2 4 
1 2 3 1 1 3 3 3 2 3 2 1 1 2 2 1 3 1 2 3 3 3 2 2 2 1 3 2 2 2 1 2 3 1 1 

35 3 1 7
4 2 10 1 1 6 3 7 8 7 3 1 9 7 7 9 8 9 8 9 4 5 10 3 3 4 1 5 7 5 7 1 9 2 4 
1 2 3 2 3 3 2 3 1 3 3 3 1 1 1 2 2 1 3 3 3 1 1 1 1 1 1 2 1 2 2 3 3 3 3 

35 3 1 8
6 6 10 7 5 5 2 4 3 5 4 7 7 7 6 9 3 9 7 4 7 4 8 10 1 2 8 3 10 8 9 5 1 5 7 
1 2 3 2 2 1 1 1 3 2 1 2 1 1 3 3 3 2 3 3 3 3 1 3 3 2 2 2 3 2 2 1 1 2 2 

35 3 1 9
8 3 7 8 8 6 1 8 6 2 5 8 3 6 4 8 9 2 2 9 8 10 4 5 10 3 8 5 8 2 10 3 1 2 8 
1 2 3 3 2 2 1 3 3 2 1 1 2 1 1 2 3 3 2 2 3 2 1 2 2 3 2 3 3 2 3 1 2 2 2 

35 3 1 10
9 2 10 2 8 7 1 6 8 1 5 6 5 4 1 4 9 8 7 3 7 9 10 6 10 5 4 10 3 6 4 2 4 4 5 
1 2 3 3 2 1 1 2 3 2 2 1 3 2 1 1 2 2 1 2 3 1 1 1 2 3 1 2 3 2 1 1 3 3 3 

35 5 1 1
1 9 3 4 9 7 1 6 3 7 9 4 4 3 2 4 2 2 6 2 8 9 8 6 1 5 6 8 6 3 8 8 9 6 6 
1 2 3 4 5 1 5 3 4 2 5 1 4 4 4 2 1 5 2 5 2 3 4 2 5 4 1 5 1 2 2 2 1 2 2 

35 5 1 2
2 8 10 2 10 9 8 8 4 2 9 8 3 4 2 1 3 10 3 4 5 3 1 6 5 7 9 8 4 6 3 5 7 1 2 
1 2 3 4 5 1 2 4 3 3 5 2 5 3 4 4 4 5 4 4 1 2 5 3 4 2 4 3 1 4 2 1 1 5 1 

35 5 1 3
3 8 10 3 7 10 2 5 8 4 4 2 2 1 1 2 2 5 4 1 5 8 4 7 4 7 6 2 3 9 1 9 10 9 2 
1 2 3 4 5 2 1 2 4 4 1 2 3 4 4 2 4 3 4 2 4 3 1 4 5 1 4 1 3 3 3 4 1 5 3 

35 5 1 4
4 2 7 6 7 2 7 2 2 8 2 5 7 4 1 2 6 6 9 2 5 8 5 8 1 2 10 4 5 1 7 7 3 9 5 
1 2 3 4 5 3 5 2 4 2 5 1 5 5 1 3 2 3 1 3 2 1 3 3 4 3 5 5 1 4 4 5 5 1 3 

35 5 1 5
5 3 4 8 1 4 6 8 6 6 7 2 5 7 7 5 7 8 10 10 9 9 5 5 2 2 8 7 2 9 4 9 6 5 7 
1 2 3 4 5 3 4 1 1 3 2 3 1 1 2 2 5 2 1 1 4 1 3 5 2 5 3 2 2 1 2 2 2 2 1 

35 5 1 6
7 7 7 10 5 9 5 2 3 6 5 10 6 5 1 10 1 6 4 5 8 6 9 8 7 7 4 1 4 10 9 6 10 4 9 
1 2 3 4 5 4 4 5 3 3 1 5 4 1 1 4 5 5 3 5 2 1 5 5 4 3 2 1 3 3 4 4 5 3 5 

35 5 1 7
8 6 5 1 2 10 7 2 7 1 3 2 4 4 10 8 9 5 6 5 3 1 10 8 9 6 10 4 2 4 6 2 10 8 7 
1 2 3 4 5 5 2 4 3 4 2 2 1 5 3 1 5 5 4 4 5 2 5 5 1 1 1 2 1 4 2 5 3 1 5 

35 5 1 8
9 1 4 4 7 5 7 3 8 8 7 1 7 1 2 5 9 3 6 6 9 5 2 5 7 3 7 9 7 7 10 1 10 7 9 
1 2 3 4 5 5 5 4 3 2 5 2 4 2 1 2 1 1 2 4 4 2 2 3 1 3 2 4 5 4 1 1 3 5 3 

35 5 1 9
1 10 6 7 3 1 10 10 3 2 5 7 8 2 4 9 1 5 1 5 4 6 4 9 10 1 9 10 8 6 9 10 10 6 9 
1 2 3 4 5 1 1 1 2 1 2 5 2 4 2 4 5 1 4 2 3 4 1 4 5 2 1 4 5 2 5 1 4 3 4 

35 5 1 10
2 2 9 5 3 8 2 4 5 9 6 6 10 3 6 1 10 7 9 1 4 6 1 10 7 3 6 2 2 6 5 10 5 5 1 
1 2 3 4 5 1 2 5 3 5 3 3 3 4 1 3 5 4 4 1 1 2 2 1 1 3 5 3 5 2 5 3 4 2 1 

45 2 1 1
3 6 2 6 4 5 6 4 8 5 4 5 2 3 2 5 9 6 2 4 3 10 2 8 3 10 5 5 10 2 10 5 8 10 1 3 8 8 5 4 1 1 8 7 4 
1 2 1 2 1 1 2 1 2 1 2 2 2 1 1 2 2 1 2 1 2 1 1 2 2 2 2 1 1 2 2 1 2 2 1 1 1 2 2 1 1 1 2 2 2 

45 2 1 2
5 9 8 6 3 2 1 10 4 3 3 1 4 5 10 2 4 4 3 2 2 8 6 9 10 4 6 6 2 3 1 1 6 1 10 1 9 1 7 6 10 2 9 10 10 
1 2 1 1 2 1 1 2 1 1 1 1 1 1 1 2 1 1 1 1 2 2 1 1 2 1 2 1 2 2 2 1 2 2 1 2 2 2 2 1 1 2 1 1 2 

45 2 1 3
6 6 3 8 3 9 8 2 5 5 5 9 7 4 5 4 7 8 9 4 4 3 9 3 7 4 8 10 10 7 3 6 4 6 1 4 4 5 8 6 5 2 6 8 9 
1 2 2 1 2 2 1 2 1 2 1 2 2 2 1 1 2 2 2 1 2 2 2 1 2 1 1 2 1 1 2 1 1 1 1 2 2 1 1 1 1 2 2 1 1 

45 2 1 4
8 9 8 9 2 9 5 10 1 4 6 1 5 3 8 4 3 7 2 1 4 2 5 8 2 6 6 2 4 3 3 3 2 9 2 2 3 4 10 3 2 4 5 1 10 
1 2 2 2 1 2 1 1 1 1 1 1 1 2 1 1 1 1 2 1 1 2 2 2 2 2 1 2 2 2 1 1 1 2 1 1 2 1 2 2 2 1 1 1 2 

45 2 1 5
9 6 4 3 4 2 4 1 6 4 4 4 9 5 1 1 8 9 4 8 9 6 2 4 3 6 2 8 2 2 10 7 6 9 4 6 4 7 2 10 8 2 5 2 10 
1 2 2 1 2 1 2 1 1 2 2 1 2 1 1 2 2 1 2 1 2 1 1 1 2 1 1 2 1 1 1 1 2 1 1 1 1 1 2 2 2 2 2 2 1 

45 2 1 6
1 5 4 1 6 1 7 3 3 5 5 2 7 5 1 2 9 7 8 7 6 7 1 2 8 4 2 5 7 6 8 8 3 4 1 5 3 5 7 4 6 4 4 2 7 
1 2 1 1 1 2 1 2 1 2 1 2 2 2 2 2 2 1 2 1 1 2 1 1 2 2 1 2 2 2 1 1 1 1 2 1 2 1 2 2 2 1 1 2 1 

45 2 1 7
2 3 8 10 8 10 9 5 5 3 9 8 6 4 7 4 4 10 5 6 8 1 2 6 8 9 10 1 3 6 6 10 2 4 9 5 6 9 8 5 4 5 2 6 6 
1 2 1 1 2 1 1 2 2 2 1 1 2 2 2 2 2 1 1 1 2 2 2 1 2 2 1 2 1 1 1 2 1 2 2 2 1 2 1 1 1 2 1 1 2 

45 2 1 8
4 5 9 8 2 3 7 7 7 7 2 7 1 9 6 4 8 6 2 4 9 8 10 7 7 10 6 7 10 3 9 3 1 10 1 8 10 7 10 9 10 7 6 3 1 
1 2 1 2 2 2 2 2 1 1 1 1 1 1 2 1 1 1 1 2 1 1 1 1 1 1 1 2 2 2 1 2 2 1 1 2 2 2 1 1 1 2 2 1 2 

45 2 1 9
5 1 3 4 2 3 5 10 1 1 8 9 4 6 9 3 1 3 2 1 10 8 3 6 9 4 10 7 9 3 9 5 7 7 8 9 10 3 3 6 7 2 2 1 6 
1 2 2 1 1 1 1 1 2 2 2 1 1 2 2 1 1 2 1 1 2 1 2 1 2 2 2 2 1 2 2 2 2 1 2 2 2 1 1 1 1 1 2 2 2 

45 2 1 10
7 1 4 1 1 3 2 10 6 5 3 1 8 5 8 8 6 5 10 3 10 1 5 6 9 2 1 3 2 10 1 4 5 5 6 4 3 1 7 1 8 1 9 7 7 
1 2 2 1 1 1 2 2 2 1 2 2 2 1 1 1 2 2 1 2 2 1 2 2 1 2 2 2 2 1 2 2 1 1 1 2 2 1 1 1 1 1 2 1 2 

45 3 1 1
8 8 2 1 10 4 4 1 2 4 2 4 1 6 3 8 8 1 2 10 4 9 2 10 4 4 6 10 10 5 9 8 5 1 5 10 3 9 10 10 4 3 8 9 9 
1 2 3 3 3 2 1 3 2 1 3 1 1 3 1 2 1 2 2 1 1 1 2 1 2 1 3 3 3 1 1 2 1 2 1 2 1 1 3 2 1 1 2 3 1 

45 3 1 2
1 3 4 8 3 10 2 10 3 2 8 1 3 7 6 9 2 10 4 8 4 6 9 8 9 6 8 5 8 2 7 5 9 9 5 10 6 9 2 1 4 1 1 1 1 
1 2 3 1 3 1 2 2 3 3 3 1 1 2 3 3 1 1 2 2 1 2 3 1 2 1 1 2 1 3 2 1 1 3 3 2 1 2 1 1 1 2 1 1 3 

45 3 1 3
2 7 5 7 1 1 7 3 10 10 8 2 4 5 3 3 1 1 7 8 8 2 8 1 5 4 5 5 4 1 2 3 6 4 3 2 4 6 5 2 6 10 10 6 6 
1 2 3 1 1 1 3 3 3 1 2 2 2 2 2 1 2 2 1 1 1 2 2 3 3 2 2 3 3 2 3 2 3 2 3 1 1 3 1 2 2 2 3 1 2 

45 3 1 4
4 7 6 4 9 4 8 6 3 5 2 10 7 9 7 2 10 2 5 7 7 4 10 6 3 7 2 4 6 2 10 9 10 3 7 8 8 7 10 2 5 8 10 10 8 
1 2 3 2 1 1 1 3 1 1 2 3 2 1 2 3 1 2 3 3 1 3 1 1 1 2 2 3 3 2 3 3 1 1 2 1 1 2 3 3 3 2 2 2 3 

45 3 1 5
5 7 5 2 8 2 10 10 5 9 3 3 2 4 10 6 8 4 1 1 7 9 9 9 8 9 2 4 7 6 3 1 8 2 4 9 7 2 8 6 5 1 8 2 4 
1 2 3 2 1 1 1 3 3 2 3 1 3 3 2 1 3 3 1 3 1 3 3 2 2 2 3 2 2 3 3 2 2 2 2 3 1 1 2 3 2 2 3 2 2 

45 3 1 6
6 6 4 10 7 6 1 10 10 6 7 8 7 4 6 10 6 3 7 7 4 8 6 7 2 7 4 2 2 9 2 10 3 5 1 10 8 9 10 7 8 8 7 6 9 
1 2 3 3 2 1 2 2 3 2 1 1 3 1 2 1 3 3 3 1 3 2 2 1 2 1 3 3 1 1 1 1 2 1 1 3 3 1 2 3 1 3 3 1 1 

45 3 1 7
8 9 1 10 3 5 5 2 6 9 1 4 1 10 6 10 2 6 4 2 10 5 4 4 4 10 1 6 9 2 8 6 8 1 1 4 5 2 2 8 4 4 5 7 8 
1 2 3 3 3 3 2 3 3 3 3 1 2 1 3 1 2 3 3 2 3 3 1 2 1 1 3 3 3 1 3 2 2 3 3 1 3 3 2 1 1 3 2 2 1 

45 3 1 8
10 5 6 4 7 6 3 10 8 5 7 3 5 3 6 10 6 7 4 3 5 4 10 7 2 3 6 5 6 3 6 8 9 10 6 10 4 4 7 7 10 6 2 7 2 
1 2 3 3 2 3 3 2 1 3 2 1 3 3 3 3 3 2 3 2 3 2 3 1 1 1 3 2 2 2 1 2 2 3 1 3 1 1 2 1 2 2 2 1 1 

45 3 1 9
1 2 5 5 3 8 10 9 2 7 9 1 4 3 1 5 2 6 9 2 2 4 10 4 2 4 2 2 2 10 8 10 1 9 7 3 7 1 9 8 10 3 10 5 8 
1 2 3 1 1 2 1 2 2 1 2 1 1 3 2 3 3 3 3 2 2 1 3 1 3 1 2 1 2 2 3 1 2 3 1 2 2 2 3 3 3 2 2 1 2 

45 3 1 10
3 7 5 8 2 5 3 3 10 4 7 5 1 3 2 8 7 3 10 3 5 5 4 3 3 8 6 7 6 4 8 1 1 4 2 9 6 7 7 5 4 2 6 7 7 
1 2 3 2 3 2 1 3 3 3 3 3 3 1 2 2 1 3 3 2 2 3 2 3 1 1 2 2 1 3 1 1 1 3 2 3 1 1 2 3 2 2 2 3 3 

45 5 1 1
5 1 9 6 7 10 6 4 9 5 2 5 7 3 1 5 1 4 1 7 7 4 10 6 8 8 5 2 7 4 2 10 6 4 1 4 10 4 6 2 2 1 10 9 7 
1 2 3 4 5 3 1 4 4 5 4 4 5 1 5 2 4 2 5 3 4 2 3 3 2 3 5 5 5 5 4 4 3 5 5 2 4 3 5 5 5 2 1 4 4 

45 5 1 2
6 9 5 5 3 3 10 8 3 6 3 3 9 2 1 3 9 6 6 10 9 10 3 1 9 4 10 6 4 4 10 4 8 5 9 2 1 8 10 6 5 6 8 9 7 
1 2 3 4 5 4 1 3 1 4 5 3 4 5 3 3 4 1 1 5 5 3 4 1 1 5 5 5 5 5 3 5 2 5 3 2 1 4 3 3 2 3 3 1 5 

45 5 1 3
8 8 1 4 3 3 2 8 7 1 2 4 5 4 8 3 5 7 9 1 7 2 8 6 10 1 5 6 6 10 5 9 6 8 9 7 7 9 5 1 7 9 5 2 6 
1 2 3 4 5 4 3 5 4 1 5 2 3 1 1 1 4 4 2 5 5 5 5 5 1 3 5 3 1 4 5 2 1 3 3 1 2 4 3 1 5 2 4 3 5 

45 5 1 4
9 1 6 7 1 3 6 7 6 6 8 2 8 1 3 7 8 10 8 3 9 2 7 4 1 6 4 2 9 1 4 9 4 10 6 9 6 5 6 4 8 10 8 6 1 
1 2 3 4 5 5 3 1 4 3 4 3 5 4 5 3 2 2 3 1 2 1 5 4 2 1 2 4 4 5 1 4 4 1 3 4 4 5 3 2 1 1 5 4 1 

45 5 1 5
1 1 4 2 6 5 3 4 6 9 6 6 4 6 7 6 2 10 9 3 10 10 1 4 2 5 4 3 6 4 1 7 6 8 5 8 1 8 4 2 4 6 2 4 4 
1 2 3 4 5 1 4 1 2 2 3 2 3 2 3 5 5 3 1 5 2 3 3 3 1 4 3 1 4 4 5 3 2 1 2 5 2 2 2 4 5 2 3 4 1 

45 5 1 6
2 6 6 1 5 8 6 2 8 7 4 7 8 3 7 3 7 9 10 6 10 8 8 8 6 9 2 1 4 8 1 1 4 2 9 1 7 7 7 9 2 5 5 5 1 
1 2 3 4 5 2 3 2 1 5 2 3 2 4 3 2 3 3 5 4 5 5 5 2 3 4 4 3 4 3 1 1 4 3 3 2 3 5 4 5 4 5 2 1 3 

45 5 1 7
4 7 4 7 3 7 8 3 1 4 2 10 4 6 9 3 5 10 2 9 10 9 5 2 5 7 7 2 4 6 6 1 8 4 9 8 10 7 8 5 1 8 7 10 1 
1 2 3 4 5 2 3 4 5 4 2 2 3 5 2 3 4 1 3 4 2 4 5 5 4 3 4 3 4 3 4 1 2 4 1 1 1 2 2 1 2 3 4 2 1 

45 5 1 8
5 4 10 5 8 10 4 3 9 5 5 9 4 6 6 9 6 5 9 8 5 2 9 6 9 7 1 9 8 10 9 10 8 7 2 4 3 9 3 3 8 3 10 5 9 
1 2 3 4 5 3 4 4 4 4 5 1 1 3 4 2 2 2 2 4 4 5 5 5 3 1 2 2 4 1 5 2 5 4 3 1 5 2 5 1 4 3 3 1 4 

45 5 1 9
7 5 5 1 2 2 10 10 6 9 5 10 4 10 5 2 3 3 4 5 2 6 5 2 10 3 4 4 3 2 5 1 6 9 6 4 5 2 3 1 7 1 9 8 5 
1 2 3 4 5 4 4 1 4 4 3 4 2 2 3 4 5 1 2 3 4 4 5 4 2 4 1 2 1 2 2 3 4 5 1 5 2 5 1 2 5 4 2 2 3 

45 5 1 10
8 2 6 1 5 5 5 8 1 3 6 3 1 2 10 6 9 2 10 6 9 10 5 4 10 1 4 4 4 8 4 3 9 10 1 8 5 8 8 9 9 6 10 7 6 
1 2 3 4 5 5 2 4 4 4 1 2 4 3 3 2 1 1 5 4 3 5 4 5 5 2 1 2 2 3 1 2 1 4 1 1 5 1 2 4 3 1 3 4 2 

55 2 1 1
9 8 8 7 10 3 5 2 4 4 4 7 10 2 3 10 2 9 2 5 10 9 6 7 8 8 6 7 3 3 10 1 8 7 4 2 7 7 10 7 10 6 10 8 10 6 1 3 6 2 5 5 4 3 10 
1 2 2 1 1 1 2 1 1 2 2 2 1 2 1 2 1 2 1 2 1 1 2 2 1 2 1 1 1 1 2 2 1 1 2 1 1 1 1 2 2 2 2 2 2 2 2 1 2 1 1 2 1 1 1 

55 2 1 2
1 5 9 10 10 8 2 2 2 6 1 3 5 3 6 5 2 4 5 1 8 2 7 10 1 9 10 7 7 1 8 6 3 7 10 4 4 7 10 9 9 6 3 6 6 3 5 8 3 2 1 3 1 8 9 
1 2 1 2 1 1 1 1 2 2 2 2 1 2 2 2 1 2 1 2 1 2 1 1 2 2 1 1 2 2 1 1 1 1 2 2 2 1 1 2 1 1 2 2 2 2 1 1 1 1 1 2 2 2 1 

55 2 1 3
3 7 8 6 6 6 5 2 10 6 1 3 9 1 4 2 2 1 5 1 1 7 8 9 3 3 3 5 1 4 6 9 4 7 4 4 7 10 5 5 3 5 5 2 7 7 9 3 5 3 4 2 2 1 9 
1 2 1 1 2 2 1 2 2 1 2 1 1 2 1 2 2 2 1 2 2 2 2 2 2 1 1 2 1 1 2 2 2 1 1 1 2 2 1 2 1 1 1 2 1 1 2 2 2 1 1 1 1 1 2 

55 2 1 4
5 1 5 3 1 3 3 3 9 9 5 10 6 2 7 6 1 8 10 8 3 2 2 1 10 5 4 2 3 1 7 1 9 1 5 3 7 10 9 3 10 2 2 6 6 7 9 7 1 4 7 4 4 9 1 
1 2 2 1 1 2 2 2 1 1 1 2 1 2 1 1 1 2 1 2 2 1 1 1 1 2 1 1 1 2 2 2 1 1 2 1 1 1 1 1 1 1 1 1 2 1 1 1 1 2 1 1 1 1 2 

55 2 1 5
7 8 1 8 8 7 2 8 3 6 3 2 8 6 9 4 7 4 8 2 10 1 8 7 8 1 7 8 2 8 6 10 1 5 9 7 10 10 5 9 7 3 5 8 5 3 4 4 2 8 6 1 8 1 1 
1 2 2 1 2 1 1 1 1 1 2 2 2 1 1 1 1 2 1 2 2 1 1 2 1 1 1 2 1 1 2 1 2 1 2 2 1 2 1 2 1 2 1 2 1 1 2 1 2 1 1 1 2 1 1 

55 2 1 6
9 1 5 6 7 4 4 6 9 9 6 9 5 4 4 8 9 7 1 6 8 10 4 6 8 8 9 9 2 1 1 7 6 2 2 6 2 6 6 9 2 2 10 3 1 1 8 10 9 10 5 9 5 6 6 
1 2 2 1 1 1 2 1 1 2 1 2 2 2 2 1 1 2 2 2 1 1 1 2 2 1 1 2 2 2 1 1 1 1 1 1 2 1 2 1 2 2 1 2 2 1 2 1 1 2 2 2 2 1 2 

55 2 1 7
10 8 5 6 3 3 3 6 5 8 1 8 7 2 3 10 8 3 7 9 10 3 2 6 9 2 4 7 3 9 6 7 3 5 9 9 5 5 8 5 1 1 4 1 4 7 8 4 3 3 3 4 9 9 8 
1 2 1 1 1 2 2 1 1 1 2 1 1 2 1 1 2 2 2 2 1 1 1 2 2 1 2 2 2 1 2 2 1 2 1 1 2 2 2 1 1 2 1 1 1 1 2 2 2 1 2 1 2 2 2 

55 2 1 8
2 10 8 10 3 10 7 5 9 9 2 8 1 10 5 2 2 4 9 7 10 8 1 7 1 2 3 3 4 10 2 7 9 1 9 9 10 7 7 3 2 6 8 8 10 6 1 1 5 3 2 4 3 7 4 
1 2 1 1 2 1 2 2 2 2 1 1 2 1 2 1 1 2 1 1 2 2 2 2 1 2 1 1 2 2 1 2 1 2 1 1 1 2 2 1 1 1 1 2 2 1 2 1 1 1 2 2 2 1 2 

55 2 1 9
4 7 9 3 9 5 7 8 7 7 7 8 7 7 1 6 4 1 5 6 2 5 5 2 9 8 7 10 10 6 9 2 6 3 1 2 3 4 3 7 1 2 10 6 1 5 4 5 10 3 10 9 2 3 7 
1 2 1 1 1 1 1 2 2 1 2 1 2 1 1 2 1 1 2 1 2 1 1 2 2 1 2 1 2 2 2 2 1 1 1 2 1 1 1 1 2 1 1 1 1 1 2 2 2 1 2 2 2 2 2 

55 2 1 10
6 9 8 6 5 1 3 3 10 2 6 2 2 3 3 10 6 9 3 7 9 1 5 5 2 4 4 3 3 2 7 2 4 5 4 4 8 6 6 3 8 8 3 8 10 8 6 3 1 6 1 7 6 7 3 
1 2 2 2 2 2 1 1 1 1 1 2 2 2 1 1 2 2 2 2 2 1 1 1 1 1 1 1 2 2 2 1 2 2 2 1 1 2 2 2 2 1 1 2 1 2 1 1 2 2 2 2 2 1 2 

55 3 1 1
8 7 1 6 6 2 7 4 5 10 3 8 4 4 7 4 7 6 7 4 2 4 3 3 5 8 4 7 5 1 9 10 5 10 8 2 10 1 7 8 1 4 3 9 2 3 4 2 2 1 1 10 10 6 10 
1 2 3 3 2 2 1 1 3 2 2 3 2 2 1 2 2 3 2 2 3 3 1 2 2 2 1 1 1 1 1 1 1 1 2 1 3 2 1 1 1 2 3 3 2 1 3 1 1 2 3 2 3 2 3 

55 3 1 2
10 6 4 6 10 5 3 3 6 10 2 2 3 6 7 3 5 2 3 2 1 3 10 9 6 9 5 9 9 7 10 2 3 5 10 4 5 3 4 8 3 10 5 9 2 6 9 4 9 6 7 7 10 3 6 
1 2 3 1 3 2 3 1 1 1 1 3 2 3 2 2 1 3 1 2 1 3 2 1 3 2 2 1 3 1 3 3 1 1 3 2 2 3 3 3 1 3 3 2 1 3 2 3 1 3 1 1 2 2 2 

55 3 1 3
2 5 5 7 4 2 3 1 7 2 10 8 3 9 3 1 6 4 8 3 7 9 1 3 9 9 7 3 4 1 9 5 7 5 10 10 8 5 9 4 8 6 10 8 5 3 8 3 8 5 8 1 1 9 5 
1 2 3 1 3 1 2 2 2 1 2 3 2 2 2 2 3 3 1 2 3 2 2 3 1 1 3 2 1 2 1 2 1 3 1 2 3 2 2 2 3 3 1 1 1 2 2 2 1 2 1 3 2 2 2 

55 3 1 4
4 7 2 4 6 4 2 2 5 6 5 2 4 9 6 10 10 7 2 1 6 4 9 9 8 10 7 6 3 9 7 10 6 8 7 4 3 2 2 6 7 10 2 7 1 2 4 7 6 5 1 8 8 3 8 
1 2 3 2 2 1 2 1 3 2 3 1 1 1 1 2 3 1 1 3 1 3 3 2 1 3 3 2 1 1 2 2 1 2 2 1 1 3 1 2 3 2 2 3 2 2 1 2 2 2 3 1 2 3 1 

55 3 1 5
6 6 10 2 7 8 10 2 8 2 1 10 10 2 8 2 7 6 5 5 1 8 10 4 10 8 8 6 1 6 3 9 1 6 10 6 9 10 3 2 9 6 2 8 5 2 8 8 8 10 1 7 3 8 9 
1 2 3 2 1 1 2 2 2 1 3 2 1 2 3 1 2 2 3 3 1 1 2 1 2 3 2 1 3 1 3 3 3 3 2 1 2 2 1 1 2 3 1 3 2 3 2 2 3 1 1 2 3 1 1 

55 3 1 6
8 7 4 3 7 8 3 4 1 9 8 9 1 9 5 6 2 8 10 1 5 6 1 1 7 2 10 6 4 8 6 2 4 7 1 3 8 10 7 5 3 5 5 5 10 5 9 9 9 3 5 7 3 2 7 
1 2 3 3 2 3 1 1 1 1 3 2 1 3 1 3 3 1 3 1 1 1 1 3 1 3 2 3 3 2 3 2 3 1 2 1 2 2 1 3 3 3 1 3 1 3 1 3 3 2 2 1 3 1 2 

55 3 1 7
10 1 2 6 6 4 4 5 2 1 2 8 3 5 10 9 7 10 2 3 4 3 8 3 2 5 7 8 2 8 5 9 2 5 9 10 8 5 1 7 2 6 4 7 7 3 2 6 3 10 2 7 9 9 2 
1 2 3 1 2 3 1 2 2 3 1 1 3 1 3 1 3 2 3 2 2 1 3 2 1 2 3 1 1 3 1 2 2 3 3 3 3 2 2 1 3 1 3 1 2 2 1 1 2 2 2 2 3 1 1 

55 3 1 8
2 2 7 10 1 6 6 6 6 1 7 1 2 4 10 6 2 2 4 2 5 1 8 6 4 2 8 3 6 4 7 8 2 6 7 4 10 9 10 9 4 9 3 7 8 2 4 9 1 1 9 3 2 7 5 
1 2 3 1 2 3 1 3 2 3 3 3 3 3 2 3 3 2 1 3 2 2 2 3 1 3 3 2 3 2 1 2 2 1 1 2 3 3 2 2 2 2 2 3 3 1 1 1 3 3 1 1 1 1 3 

55 3 1 9
4 5 10 5 3 7 2 9 1 4 5 1 7 6 6 1 8 4 1 8 3 10 10 2 2 6 9 8 8 4 2 5 6 1 2 8 10 1 9 3 9 10 7 5 8 8 2 1 2 2 4 1 8 1 10 
1 2 3 2 3 1 1 3 3 1 2 3 1 2 3 1 1 3 2 1 3 1 1 1 2 1 3 1 2 3 3 1 1 3 1 1 1 2 1 1 3 3 1 2 1 2 2 3 2 3 1 1 3 2 3 

55 3 1 10
6 9 7 9 1 10 10 4 9 10 8 9 1 6 4 2 2 10 7 6 3 5 4 4 8 1 10 3 9 8 6 7 2 9 5 4 8 7 3 10 8 5 8 8 3 9 1 1 3 3 2 3 7 10 2 
1 2 3 3 2 2 3 1 3 3 2 1 2 1 1 3 2 1 3 3 1 1 2 2 2 2 2 3 2 1 1 1 2 3 2 3 3 3 1 3 2 3 2 3 1 2 2 1 2 3 1 2 3 3 2 

55 5 1 1
8 8 8 3 5 9 9 6 5 1 3 1 6 3 6 2 1 9 9 7 1 2 1 9 10 4 10 3 8 7 5 7 8 8 4 4 7 9 3 1 1 8 7 9 4 3 6 2 10 5 8 3 1 2 10 
1 2 3 4 5 5 1 2 2 1 5 3 5 5 3 1 5 4 4 3 5 2 3 4 4 2 4 4 1 2 4 4 1 1 4 2 3 4 3 4 3 1 1 2 2 3 3 2 2 1 4 5 3 3 3 

55 5 1 2
10 7 2 10 2 4 1 8 8 5 4 1 10 2 10 4 8 9 8 6 1 8 6 3 5 7 10 10 7 3 10 9 5 7 2 9 7 9 9 4 3 2 9 7 6 8 9 2 3 8 10 3 1 7 8 
1 2 3 4 5 1 4 3 2 3 5 3 4 5 2 3 2 1 1 5 1 5 3 4 5 5 5 3 3 4 3 3 4 5 2 3 4 2 1 4 2 5 4 1 5 3 2 4 1 4 4 1 3 2 1 

55 5 1 3
2 3 10 1 6 1 8 9 9 6 7 5 10 5 6 10 7 7 9 10 6 1 1 1 1 1 8 2 10 10 9 10 7 3 3 2 1 4 6 10 5 8 2 7 1 3 5 9 10 6 6 7 3 9 4 
1 2 3 4 5 2 1 3 1 1 3 5 5 1 2 5 1 1 4 3 5 5 1 5 1 4 1 2 3 4 5 1 1 5 5 3 3 4 3 2 2 5 4 3 2 2 4 3 3 3 1 5 2 5 5 

55 5 1 4
4 7 3 9 9 3 3 6 9 9 4 1 10 2 8 6 1 6 3 6 6 1 9 8 8 8 7 2 4 5 4 5 3 7 7 8 5 6 9 10 9 7 1 6 8 6 9 4 9 10 6 10 1 9 7 
1 2 3 4 5 3 1 3 4 2 4 3 1 4 4 5 3 5 1 2 3 2 3 5 2 5 1 2 4 2 5 1 2 4 3 5 1 3 5 3 5 5 3 3 5 5 4 1 2 3 4 5 1 2 2 

55 5 1 5
7 3 1 10 5 7 4 7 1 6 1 3 7 7 8 4 4 9 7 8 6 10 1 8 1 4 6 2 7 4 9 9 4 7 5 4 8 4 7 1 8 7 7 9 3 9 10 4 8 4 8 6 10 10 8 
1 2 3 4 5 4 3 1 1 4 3 2 4 5 3 4 3 3 2 3 5 2 4 3 4 3 5 2 4 1 3 1 3 2 1 3 3 1 2 3 3 4 1 5 5 5 3 5 1 1 2 5 5 3 4 

55 5 1 6
8 5 3 1 7 2 8 6 5 6 4 2 9 9 7 8 6 2 9 8 9 3 4 3 2 2 3 6 2 8 3 8 9 2 8 4 10 10 9 2 3 7 9 10 10 5 1 2 2 3 1 10 5 2 6 
1 2 3 4 5 5 4 2 5 2 4 2 3 1 5 2 4 5 5 3 2 2 2 5 5 3 3 2 4 2 4 3 2 4 3 3 5 4 2 1 5 1 3 1 1 4 2 2 4 5 4 2 1 4 1 

55 5 1 7
10 3 9 7 8 2 5 1 6 1 10 4 6 4 5 4 10 8 5 1 6 5 8 10 3 4 4 7 3 1 5 7 1 3 5 8 9 3 2 5 9 9 10 1 9 8 3 6 1 1 8 6 8 2 3 
1 2 3 4 5 1 2 1 5 3 1 2 4 3 1 2 1 3 4 3 4 2 5 4 4 5 4 2 1 5 5 5 3 3 3 5 3 3 1 1 4 5 2 4 4 5 4 4 5 3 4 5 5 4 4 

55 5 1 8
2 5 6 10 8 6 4 9 4 8 2 8 8 2 6 9 4 8 5 7 5 7 4 8 5 10 9 1 1 3 5 1 5 9 5 6 8 6 8 9 8 3 6 2 9 9 4 1 10 3 2 2 7 3 3 
1 2 3 4 5 2 2 1 3 4 3 5 1 4 4 1 2 3 5 1 2 1 1 2 4 1 3 2 2 2 4 4 4 1 1 4 5 4 2 4 3 1 5 3 3 3 3 5 2 5 2 5 4 5 1 

55 5 1 9
4 10 5 7 5 6 5 8 3 3 6 7 6 10 9 1 8 8 6 4 6 9 6 4 3 3 6 5 2 6 3 8 7 7 8 4 5 2 4 4 5 7 4 6 9 2 5 3 7 8 9 3 3 3 3 
1 2 3 4 5 3 2 1 2 2 1 3 4 3 1 3 1 2 5 3 2 4 4 3 4 3 2 5 2 4 2 1 3 2 2 5 2 4 4 2 1 2 3 2 2 2 2 3 3 2 2 2 1 2 4 

55 5 1 10
6 9 2 6 2 8 5 8 4 6 4 8 6 6 2 8 5 7 2 1 1 2 5 4 2 4 6 8 9 6 5 2 6 4 7 10 4 3 4 10 2 7 8 10 1 6 8 8 6 8 6 7 3 10 5 
1 2 3 4 5 4 1 4 5 5 1 5 3 1 5 5 1 2 3 4 3 3 1 4 1 3 4 4 4 2 1 1 1 3 1 2 4 4 5 5 3 2 3 4 4 2 2 5 3 4 4 4 2 4 2 

15 2 2 1
79 10 93 52 68 51 14 1 76 44 3 11 20 92 18 
1 2 2 2 1 2 2 2 1 1 1 2 1 1 1 

15 2 2 2
87 71 26 67 90 47 96 79 89 29 72 58 13 85 76 
1 2 2 1 1 2 1 2 1 2 1 2 1 2 2 

15 2 2 3
95 96 13 86 55 20 79 16 55 25 21 75 80 91 26 
1 2 2 2 1 2 2 2 2 1 1 1 1 2 2 

15 2 2 4
3 74 31 45 9 49 1 46 12 43 66 26 21 80 95 
1 2 1 1 2 1 2 2 2 1 1 2 1 2 1 

15 2 2 5
15 28 58 63 13 80 75 67 11 91 79 65 86 68 45 
1 2 1 1 2 2 1 2 2 1 1 2 1 1 1 

15 2 2 6
23 81 91 43 33 61 69 100 81 83 74 49 19 17 45 
1 2 1 2 1 2 1 1 1 2 1 2 1 1 2 

15 2 2 7
31 24 87 31 52 99 15 69 77 68 11 60 76 23 40 
1 2 1 1 1 2 1 2 1 1 1 1 2 1 1 

15 2 2 8
38 69 55 62 25 45 88 59 85 42 4 28 87 41 16 
1 2 1 2 1 1 2 2 2 2 2 2 2 1 2 

15 2 2 9
46 78 43 9 13 65 43 49 95 87 3 3 29 38 25 
1 2 1 2 1 2 1 2 1 1 1 1 1 2 2 

15 2 2 10
54 85 93 100 48 5 40 35 12 45 22 100 64 76 33 
1 2 2 1 2 2 1 1 2 1 2 1 2 1 1 

15 3 2 1
61 56 85 66 80 2 50 83 68 95 48 29 95 12 1 
1 2 3 2 2 3 1 2 1 1 3 3 2 1 3 

15 3 2 2
68 57 94 35 20 15 99 49 41 30 75 83 46 3 99 
1 2 3 3 1 3 2 1 3 2 1 2 1 2 1 

15 3 2 3
76 57 31 62 7 20 21 93 2 76 46 79 43 82 16 
1 2 3 3 2 1 3 1 3 3 1 3 1 2 1 

15 3 2 4
83 3 36 81 92 97 59 70 51 1 10 60 86 73 84 
1 2 3 3 2 3 1 2 2 2 3 1 2 2 1 

15 3 2 5
90 91 98 62 54 56 25 89 75 91 42 88 96 29 74 
1 2 3 3 2 1 3 2 3 2 1 3 3 3 3 

15 3 2 6
2 7 58 56 6 10 24 31 69 29 23 92 89 5 58 
1 2 3 1 3 1 2 3 1 1 1 1 3 2 1 

15 3 2 7
10 19 12 15 67 25 60 60 30 35 49 4 88 71 9 
1 2 3 1 3 3 3 2 1 1 3 1 2 3 3 

15 3 2 8
17 13 1 89 50 15 37 59 53 93 100 54 9 79 99 
1 2 3 1 3 2 3 2 2 1 3 1 3 3 1 

15 3 2 9
25 11 8 59 33 77 89 41 65 53 29 41 67 10 42 
1 2 3 1 1 3 3 2 2 1 1 1 2 2 1 

15 3 2 10
33 85 45 77 84 62 97 7 65 81 79 66 86 75 3 
1 2 3 2 2 2 3 1 2 3 3 3 1 2 3 

15 5 2 1
41 27 60 25 29 32 77 55 36 12 19 34 16 39 69 
1 2 3 4 5 3 5 2 5 3 3 1 4 2 4 

15 5 2 2
48 91 31 95 5 7 16 37 43 85 69 59 17 92 28 
1 2 3 4 5 3 2 5 4 3 5 2 1 1 1 

15 5 2 3
56 85 20 70 88 97 94 36 67 42 20 9 38 1 18 
1 2 3 4 5 3 1 5 3 5 2 3 5 1 1 

15 5 2 4
64 95 51 2 25 81 6 85 40 91 34 32 95 61 34 
1 2 3 4 5 4 2 1 3 5 1 4 3 4 3 

15 5 2 5
71 100 36 81 16 1 71 73 37 26 25 75 69 11 78 
1 2 3 4 5 4 2 4 3 3 1 1 4 1 3 

15 5 2 6
79 50 9 79 15 22 82 7 88 48 25 58 44 56 97 
1 2 3 4 5 5 4 1 3 5 1 5 5 3 5 

15 5 2 7
86 46 7 51 48 48 47 47 56 7 16 77 34 76 13 
1 2 3 4 5 5 5 2 2 5 1 5 1 5 2 

15 5 2 8
94 82 18 32 67 43 90 52 83 91 49 30 100 11 36 
1 2 3 4 5 5 5 3 2 4 2 2 4 5 5 

15 5 2 9
2 30 4 59 11 85 88 83 48 31 22 51 52 70 86 
1 2 3 4 5 1 3 2 5 2 3 3 3 1 4 

15 5 2 10
10 89 27 76 83 45 84 20 18 15 51 29 77 53 19 
1 2 3 4 5 1 2 4 3 4 5 1 3 2 2 

25 2 2 1
18 48 21 37 80 37 57 37 70 50 38 82 59 67 55 99 37 71 62 90 62 17 33 55 75 
1 2 1 1 1 2 1 2 2 1 1 1 2 1 2 2 2 2 2 1 1 2 2 2 1 

25 2 2 2
29 95 78 9 2 100 19 43 85 28 6 70 19 34 68 94 61 30 9 78 67 78 43 28 78 
1 2 1 1 2 1 1 2 1 1 1 2 2 2 2 2 1 2 2 2 1 2 2 2 2 

25 2 2 3
40 16 70 60 43 24 34 75 21 64 25 34 39 1 61 44 99 99 7 90 30 73 22 9 66 
1 2 2 2 1 1 2 2 2 2 2 2 2 1 1 2 1 1 1 1 1 2 2 1 2 

25 2 2 4
67 21 59 87 32 82 85 74 38 85 64 69 61 87 80 47 64 73 42 68 87 84 94 61 50 
1 2 2 2 1 1 1 1 1 2 2 1 1 1 1 2 1 2 2 1 1 1 2 2 1 

25 2 2 5
78 28 23 9 21 84 51 38 100 22 91 65 14 77 35 88 40 37 49 58 88 2 44 2 61 
1 2 2 1 1 1 2 1 1 1 1 2 2 2 2 1 1 1 1 2 2 2 1 1 1 

25 2 2 6
89 23 64 69 56 64 57 34 100 70 34 24 69 36 17 32 44 5 71 57 68 59 5 96 79 
1 2 2 2 1 1 1 1 1 2 2 2 1 2 2 1 2 1 1 2 2 2 2 2 1 

25 2 2 7
100 67 97 15 26 21 47 18 97 54 92 40 90 18 17 48 75 34 6 53 72 71 75 37 82 
1 2 1 1 2 1 2 1 2 1 2 1 2 1 1 1 2 2 1 2 1 2 1 2 2 

25 2 2 8
11 59 99 20 35 97 44 53 34 52 52 5 33 98 76 74 35 84 46 98 92 49 81 91 54 
1 2 1 1 2 2 2 1 1 1 1 2 2 1 2 2 1 2 1 2 1 1 2 1 2 

25 2 2 9
22 11 25 3 14 84 32 25 92 2 43 81 39 75 64 94 46 22 19 29 61 44 74 70 72 
1 2 1 2 2 2 1 2 2 2 2 1 2 1 1 2 1 2 1 2 1 2 2 2 2 

25 2 2 10
33 70 63 52 41 6 96 40 7 65 80 59 82 9 44 60 41 18 37 100 16 46 98 19 36 
1 2 1 1 2 2 2 2 2 2 2 1 2 2 1 2 1 1 2 2 2 1 2 1 2 

25 3 2 1
43 3 51 8 90 60 99 61 16 77 40 15 56 17 91 29 49 8 79 79 82 42 38 32 23 
1 2 3 2 3 1 2 1 1 2 3 1 2 1 1 1 2 3 2 3 1 3 1 2 1 

25 3 2 2
54 2 44 52 52 15 98 100 53 68 36 74 91 30 83 41 95 77 55 16 76 41 1 23 26 
1 2 3 2 1 1 2 1 2 3 3 3 2 3 1 1 1 3 2 2 3 2 3 2 2 

25 3 2 3
65 9 17 72 62 77 3 62 27 69 4 55 16 50 87 3 18 92 100 91 29 16 11 89 6 
1 2 3 3 3 3 1 2 2 1 1 1 1 3 3 2 1 3 3 1 1 1 2 1 1 

25 3 2 4
76 1 5 48 70 82 16 15 90 75 93 15 90 56 58 81 80 60 68 52 94 33 69 87 40 
1 2 3 3 3 2 3 1 2 1 1 2 3 3 1 3 3 2 3 2 3 1 1 3 3 

25 3 2 5
87 41 91 41 93 75 58 39 12 44 29 51 28 28 87 56 20 19 83 9 87 7 25 62 27 
1 2 3 3 2 2 3 3 2 1 1 2 2 1 1 3 2 1 2 2 2 1 3 2 1 

25 3 2 6
98 42 65 25 29 98 23 98 74 89 21 52 89 83 9 12 10 64 55 7 14 4 18 65 7 
1 2 3 1 2 1 2 1 1 2 1 2 2 3 2 1 1 1 3 1 3 3 1 3 2 

25 3 2 7
9 72 1 98 51 76 33 77 46 59 28 9 82 37 45 15 76 53 43 49 66 60 56 81 9 
1 2 3 1 3 2 1 2 2 3 1 2 2 3 1 1 3 1 2 2 3 2 1 2 2 

25 3 2 8
20 44 100 64 57 24 65 20 84 59 32 17 35 81 20 94 87 62 28 64 4 1 25 15 12 
1 2 3 1 1 2 3 3 2 1 1 1 2 1 3 2 3 2 1 1 1 2 3 2 2 

25 3 2 9
30 22 76 39 14 79 14 87 47 59 1 14 11 84 42 11 86 6 77 87 61 2 3 30 7 
1 2 3 2 3 3 1 1 3 3 1 2 1 2 2 3 1 1 3 1 3 3 2 3 2 

25 3 2 10
41 26 82 47 24 70 89 67 41 62 43 74 83 56 25 67 15 33 97 63 41 7 96 91 56 
1 2 3 2 3 2 3 1 2 3 2 2 3 1 3 3 3 3 2 1 3 1 1 2 2 

25 5 2 1
52 61 28 18 52 35 83 71 18 8 88 67 38 81 44 21 70 59 27 56 29 16 93 83 4 
1 2 3 4 5 3 1 3 5 5 4 3 1 1 3 1 4 3 2 2 5 2 2 5 1 

25 5 2 2
71 58 29 31 97 52 34 91 66 60 13 12 31 25 79 61 14 95 46 61 97 71 17 97 4 
1 2 3 4 5 4 3 2 1 3 1 4 5 2 5 4 3 4 5 3 2 4 2 3 4 

25 5 2 3
81 43 75 86 81 54 50 82 54 5 13 46 25 4 63 7 42 34 26 37 63 91 83 60 7 
1 2 3 4 5 5 3 3 5 1 5 3 1 3 5 4 2 5 1 4 1 3 3 2 1 

25 5 2 4
92 24 32 2 42 52 12 11 73 96 77 69 24 29 91 77 32 50 72 43 49 23 25 36 71 
1 2 3 4 5 5 5 5 3 1 1 4 5 5 4 1 4 5 5 3 5 1 3 4 1 

25 5 2 5
2 89 62 21 65 32 32 40 27 25 35 26 72 52 29 64 60 29 26 84 14 87 34 80 41 
1 2 3 4 5 1 4 3 3 4 1 5 2 3 2 2 4 1 2 4 1 4 1 4 1 

25 5 2 6
11 90 14 11 51 78 76 72 73 25 2 6 1 38 18 96 1 100 89 13 65 39 82 9 79 
1 2 3 4 5 1 4 3 3 1 1 5 3 3 1 2 1 3 1 5 5 1 4 5 4 

25 5 2 7
20 88 93 91 42 68 1 65 56 99 1 65 100 25 17 11 49 26 91 79 85 96 87 59 10 
1 2 3 4 5 2 1 5 4 1 4 5 4 4 4 4 2 1 3 5 4 2 2 1 4 

25 5 2 8
29 76 13 21 24 56 98 88 96 9 43 41 62 70 6 15 22 54 29 9 67 99 52 66 94 
1 2 3 4 5 2 1 2 2 2 1 5 1 3 2 1 5 3 5 2 4 2 4 3 1 

25 5 2 9
39 33 14 47 69 54 8 51 89 97 85 9 7 80 88 99 21 98 65 4 97 63 50 33 87 
1 2 3 4 5 3 5 2 5 1 1 5 1 1 3 2 1 3 3 5 1 5 4 3 4 

25 5 2 10
49 10 53 67 58 56 45 40 51 21 69 79 64 64 42 17 71 15 34 17 85 48 40 8 20 
1 2 3 4 5 3 3 4 3 3 2 3 3 2 5 1 2 3 3 3 2 4 1 1 5 

35 2 2 1
60 51 12 3 34 57 15 86 85 80 61 72 56 48 51 15 9 99 8 50 59 64 67 69 15 6 95 68 1 49 87 74 88 45 45 
1 2 2 1 2 2 1 1 2 2 1 1 1 2 2 2 2 2 2 1 1 2 1 2 2 2 2 1 2 1 1 2 2 2 2 

35 2 2 2
74 52 1 17 25 42 49 23 91 2 62 72 36 55 20 41 97 17 55 63 19 93 23 7 84 93 76 52 12 70 79 11 79 26 42 
1 2 2 1 1 1 2 1 1 2 2 2 1 2 2 2 2 1 2 2 2 2 2 2 2 2 2 1 1 1 1 1 1 1 1 

35 2 2 3
88 97 20 36 2 68 34 7 45 53 84 43 30 1 47 50 24 44 23 49 38 77 28 68 84 60 59 55 81 63 72 87 59 60 50 
1 2 2 1 2 2 1 1 1 2 1 1 2 1 2 1 2 2 1 2 2 1 1 2 1 2 1 1 2 1 2 2 2 1 2 

35 2 2 4
1 69 21 4 90 82 99 89 83 77 25 28 29 2 60 61 82 38 13 17 49 21 45 31 30 14 64 9 86 80 73 43 13 61 28 
1 2 1 1 1 2 1 1 2 2 2 2 2 2 1 1 2 2 1 2 1 2 1 2 2 1 1 1 2 1 1 2 2 1 2 

35 2 2 5
14 99 41 84 78 82 13 50 61 78 86 76 19 33 16 63 49 4 31 61 66 96 45 73 29 20 69 3 38 65 58 96 39 71 73 
1 2 1 2 1 1 1 2 1 1 2 2 2 1 1 1 2 2 2 2 1 1 2 2 1 1 2 1 1 1 1 1 1 2 1 

35 2 2 6
28 94 54 88 18 60 30 64 42 1 23 87 77 82 39 52 50 87 14 67 6 66 92 31 6 83 28 78 35 61 63 27 23 35 85 
1 2 1 2 2 2 2 2 2 1 1 2 1 1 1 1 1 2 1 2 2 2 1 2 1 1 2 2 1 2 1 2 2 1 2 

35 2 2 7
42 95 29 74 36 49 27 62 4 68 52 65 84 95 98 39 87 17 90 18 7 66 34 62 29 63 61 7 3 89 77 75 22 76 91 
1 2 1 2 2 1 2 1 1 1 2 1 1 1 1 2 2 2 1 1 2 1 2 1 1 2 2 1 2 2 2 2 2 1 1 

35 2 2 8
56 42 93 79 19 90 67 90 82 97 87 51 87 64 87 93 9 93 74 56 88 33 81 96 44 2 50 92 2 8 59 94 34 45 33 
1 2 2 1 1 1 1 1 1 1 1 1 2 1 1 1 2 2 1 2 1 2 1 2 1 2 2 1 2 1 1 2 1 2 1 

35 2 2 9
69 67 96 30 20 92 50 43 92 94 81 44 18 79 22 17 35 90 17 51 67 52 33 30 28 66 92 8 74 5 25 56 93 65 6 
1 2 2 2 2 1 2 2 2 2 1 1 1 2 2 1 1 1 2 1 2 2 2 1 1 2 2 2 2 1 1 2 1 2 1 

35 2 2 10
82 90 97 47 95 48 47 48 61 93 52 74 91 82 94 72 67 37 55 14 36 26 10 79 94 57 17 24 55 67 17 3 82 8 62 
1 2 2 2 2 2 1 1 1 2 2 2 2 1 1 1 1 2 2 2 1 2 1 1 1 1 1 1 1 1 2 2 1 2 1 

35 3 2 1
94 81 56 34 83 6 85 71 65 76 13 22 9 65 44 27 31 68 80 51 52 12 78 53 69 44 44 34 29 74 92 50 81 7 54 
1 2 3 3 1 3 3 2 2 3 1 1 1 2 2 1 2 3 1 2 3 2 2 2 1 2 1 2 2 1 1 1 1 2 2 

35 3 2 2
7 53 56 34 87 22 55 21 13 37 41 9 25 40 4 64 89 32 68 75 3 65 90 23 98 94 45 95 73 71 92 25 19 57 44 
1 2 3 1 3 1 2 1 1 1 3 3 2 2 2 2 3 1 1 1 3 1 1 3 1 1 1 3 2 1 3 2 2 3 3 

35 3 2 3
19 69 65 13 53 48 53 37 22 69 80 78 13 49 87 15 40 70 68 3 8 56 43 34 49 3 37 31 96 69 64 100 52 28 62 
1 2 3 1 3 1 3 2 2 3 2 3 3 1 2 2 2 2 2 2 2 2 3 1 1 3 3 1 1 1 3 2 2 2 3 

35 3 2 4
32 57 57 55 24 31 56 11 34 16 29 3 61 9 70 38 11 43 69 84 10 61 100 97 10 83 7 17 54 47 5 73 62 50 46 
1 2 3 2 3 2 3 2 2 3 2 1 3 1 3 2 3 3 1 2 1 3 2 1 1 3 3 3 3 3 2 1 3 1 3 

35 3 2 5
46 30 8 6 82 69 16 51 48 7 25 21 48 3 38 96 16 48 10 45 46 82 53 55 57 72 18 24 24 22 92 47 93 63 88 
1 2 3 2 3 3 1 2 1 1 2 3 1 2 2 2 1 1 2 2 1 3 3 1 1 3 2 2 1 3 2 3 1 3 2 

35 3 2 6
60 98 19 36 46 79 28 71 18 75 30 95 52 52 95 32 35 19 65 43 77 38 46 31 64 95 52 16 73 20 28 9 47 4 88 
1 2 3 2 3 3 2 1 1 3 3 2 3 3 2 2 2 1 3 3 2 2 1 3 2 1 1 3 2 2 1 2 2 2 3 

35 3 2 7
79 32 95 3 52 62 49 94 64 2 16 81 10 32 14 74 86 51 47 52 51 90 78 76 26 73 62 58 26 19 32 99 41 19 25 
1 2 3 3 2 3 2 3 3 2 2 2 1 3 3 2 3 2 1 3 3 1 2 3 1 3 2 2 2 1 3 1 1 2 2 

35 3 2 8
100 91 49 21 64 71 35 28 3 12 60 7 30 85 21 21 72 51 50 29 6 9 72 99 100 79 1 23 29 5 76 65 20 78 54 
1 2 3 1 1 2 3 3 3 2 2 3 3 2 1 3 1 3 1 3 2 3 1 2 3 3 3 2 1 1 3 3 2 2 2 

35 3 2 9
15 3 55 67 29 67 82 49 9 95 15 23 12 79 24 16 80 33 48 35 86 94 31 51 93 40 37 36 8 77 92 46 13 88 100 
1 2 3 1 2 2 2 3 2 1 1 1 3 2 2 1 3 1 2 3 3 1 2 3 3 1 3 3 3 2 2 1 1 3 1 

35 3 2 10
28 21 44 53 54 57 41 19 32 42 63 31 10 55 89 84 75 77 45 68 83 74 19 65 39 69 45 40 10 36 76 48 61 80 93 
1 2 3 2 2 2 3 1 1 2 1 3 3 3 2 1 3 3 1 3 2 3 1 3 2 2 2 3 1 3 1 1 1 2 3 

35 5 2 1
42 97 84 76 95 50 62 4 64 53 85 95 17 17 3 24 24 84 17 12 50 29 25 18 23 18 15 4 6 14 57 84 37 27 84 
1 2 3 4 5 3 4 2 3 3 3 2 2 2 3 3 3 3 1 3 3 5 2 1 5 1 4 5 1 4 3 5 4 3 2 

35 5 2 2
56 21 72 99 94 79 60 77 99 57 8 82 79 58 50 98 52 98 88 22 74 87 30 95 69 91 55 60 1 70 59 31 85 68 45 
1 2 3 4 5 4 3 3 2 1 5 5 2 1 1 1 4 3 5 5 2 3 2 2 1 2 3 1 5 3 4 1 5 3 2 

35 5 2 3
69 87 59 2 34 58 49 17 82 68 2 67 41 1 72 65 26 34 32 51 99 24 16 87 69 93 80 8 70 97 65 54 47 78 64 
1 2 3 4 5 4 2 4 3 5 4 4 1 5 2 5 1 4 4 1 4 3 5 3 1 2 1 2 2 3 3 5 5 1 4 

35 5 2 4
82 8 29 62 49 19 79 75 40 7 34 20 82 94 13 4 66 25 24 2 70 13 31 21 75 34 93 91 29 79 60 21 77 90 57 
1 2 3 4 5 5 3 2 4 4 4 3 4 3 1 5 1 1 5 4 5 2 2 1 1 5 4 1 2 4 1 1 1 4 2 

35 5 2 5
95 35 98 58 38 19 48 36 11 3 42 52 88 51 36 49 38 85 90 31 67 79 62 17 81 22 38 27 82 57 74 31 7 50 17 
1 2 3 4 5 1 3 2 3 1 2 3 4 3 2 1 4 1 3 4 3 4 4 5 2 1 3 5 1 1 5 4 3 2 3 

35 5 2 6
8 36 95 3 66 68 26 39 40 28 70 39 58 64 100 22 73 25 73 86 20 75 73 87 3 36 22 99 35 88 32 10 64 33 97 
1 2 3 4 5 1 2 3 2 2 5 3 1 2 4 5 4 4 1 3 2 4 5 2 4 3 4 5 5 5 1 5 1 4 5 

35 5 2 7
21 33 22 69 24 21 33 3 6 82 65 57 2 61 57 85 73 61 27 32 54 16 62 10 1 87 77 41 49 7 99 73 43 24 33 
1 2 3 4 5 2 4 2 3 5 5 2 3 3 5 1 4 1 2 3 4 5 4 1 1 3 1 1 4 5 4 4 1 4 2 

35 5 2 8
33 47 73 33 11 35 41 36 47 81 19 89 9 52 68 52 77 62 40 46 37 94 58 42 91 17 15 41 98 86 3 15 52 19 25 
1 2 3 4 5 2 3 5 2 4 2 4 5 2 2 4 5 2 5 5 4 3 2 2 4 4 4 2 3 1 2 4 5 1 3 

35 5 2 9
47 28 80 67 10 51 89 88 21 63 64 40 62 22 57 17 14 48 40 33 66 83 46 99 90 43 55 36 39 9 89 59 72 69 53 
1 2 3 4 5 3 1 3 1 2 4 1 3 4 5 1 3 4 3 5 4 2 4 2 5 2 1 2 2 1 3 5 2 4 4 

35 5 2 10
59 43 74 17 74 5 2 23 55 3 32 4 80 56 53 19 67 3 68 77 17 13 51 52 4 61 45 11 85 65 97 19 95 62 60 
1 2 3 4 5 4 2 3 3 2 4 1 3 2 5 2 3 5 5 5 4 5 5 5 3 3 5 5 4 1 3 2 4 1 1 

45 2 2 1
73 21 79 52 88 94 4 48 37 74 79 5 44 86 9 54 62 3 64 99 62 6 40 59 26 36 24 89 23 43 26 86 59 1 27 20 95 19 68 53 52 51 44 4 4 
1 2 2 1 2 2 1 1 1 1 1 2 1 1 2 2 2 2 1 2 1 2 1 1 1 2 1 2 1 1 1 1 2 1 1 2 1 1 1 2 2 1 2 2 1 

45 2 2 2
90 76 23 36 73 32 33 96 21 99 24 6 87 38 69 80 60 15 21 6 82 21 49 43 70 46 70 81 16 58 42 41 18 42 87 83 90 10 11 67 48 69 68 64 86 
1 2 2 2 1 1 2 2 1 1 1 1 1 1 2 1 2 2 1 2 1 1 1 2 2 1 2 1 2 2 2 1 1 1 1 1 2 2 1 1 2 2 2 2 1 

45 2 2 3
6 98 95 65 10 8 87 9 31 97 3 1 50 76 57 44 41 11 20 98 76 66 84 97 20 51 64 60 21 61 98 13 69 68 91 21 50 56 87 4 70 10 84 62 76 
1 2 1 2 2 1 2 1 1 2 2 1 2 1 1 1 1 2 1 1 1 2 2 1 2 2 2 1 1 2 1 1 1 1 1 2 2 2 1 2 2 1 1 1 1 

45 2 2 4
23 11 88 85 82 73 30 30 94 47 22 73 5 32 87 32 46 91 51 94 71 24 76 70 10 97 20 7 75 47 24 76 38 26 29 73 12 4 52 33 41 75 67 52 91 
1 2 1 2 1 2 1 2 2 2 1 2 2 2 2 2 1 1 1 2 1 2 2 1 1 2 2 2 2 1 2 2 2 1 2 2 1 1 2 2 1 1 2 1 2 

45 2 2 5
40 53 20 67 45 37 44 33 9 3 44 94 46 63 74 6 28 75 91 85 79 55 38 22 7 10 53 42 38 75 26 53 5 28 63 87 33 39 93 34 2 64 10 26 48 
1 2 1 1 2 2 2 1 1 1 2 1 1 1 2 1 1 1 2 2 1 2 2 2 2 2 2 2 2 2 1 2 2 1 1 1 1 2 1 2 1 2 1 1 2 

45 2 2 6
55 3 52 19 26 20 51 48 78 91 28 80 65 12 68 24 90 94 3 32 48 4 45 95 79 48 68 39 69 29 30 19 74 65 97 6 59 62 74 8 98 66 10 10 1 
1 2 2 1 1 1 1 2 2 1 2 1 1 1 1 2 1 2 2 2 1 2 2 1 1 1 1 2 2 1 2 2 1 1 2 2 1 1 1 1 2 1 1 2 2 

45 2 2 7
85 87 7 84 77 98 56 58 27 53 94 45 25 65 35 30 9 20 41 99 34 37 95 97 52 33 13 43 10 99 63 4 77 65 32 48 71 75 47 16 81 18 90 26 91 
1 2 2 2 1 1 1 1 2 1 1 2 1 1 1 1 2 2 2 2 2 1 1 2 2 1 1 1 1 1 2 1 2 1 2 1 1 2 2 2 2 1 1 2 1 

45 2 2 8
2 54 61 1 42 63 9 34 29 10 51 60 93 53 58 14 28 40 12 36 17 83 80 21 41 70 60 87 3 84 20 4 75 19 90 5 51 56 15 97 2 72 47 52 85 
1 2 1 1 2 2 2 2 2 2 1 1 2 1 2 1 2 1 2 1 1 1 1 1 1 2 1 2 1 2 2 1 1 1 2 1 1 1 1 1 2 1 1 2 2 

45 2 2 9
19 91 53 29 22 72 17 90 21 42 93 20 30 43 67 51 72 16 67 29 75 70 21 32 8 3 74 7 41 3 57 78 1 36 90 26 72 92 100 93 38 73 74 71 4 
1 2 1 1 2 2 2 1 2 1 2 2 1 2 1 2 1 2 1 2 1 2 1 2 2 1 1 1 2 2 2 1 2 1 1 2 1 2 2 2 1 1 1 2 2 

45 2 2 10
35 59 50 32 65 76 76 68 17 40 63 67 10 75 74 70 40 89 54 96 26 66 16 78 20 28 75 27 30 65 19 97 12 89 63 48 31 2 37 32 65 59 100 84 19 
1 2 1 2 1 1 1 1 2 2 1 1 2 2 2 1 1 1 1 2 2 2 1 2 2 1 1 2 1 2 1 2 1 2 2 2 1 2 1 2 1 2 2 2 1 

45 3 2 1
52 22 22 9 27 98 15 81 63 7 25 57 56 40 91 100 67 37 29 49 81 81 36 40 41 64 58 92 70 60 79 26 93 35 14 87 75 15 55 14 11 22 26 91 93 
1 2 3 2 2 3 1 3 3 3 2 2 2 3 2 2 1 2 3 1 2 1 3 2 3 3 3 2 3 3 2 1 1 2 1 1 1 2 2 2 2 1 3 1 1 

45 3 2 2
69 49 84 76 89 76 22 56 42 61 40 63 14 31 34 39 87 56 63 10 55 14 95 81 30 100 23 33 31 83 99 93 43 21 96 77 57 63 88 96 86 84 4 43 8 
1 2 3 3 2 2 2 1 3 1 1 1 2 3 2 2 3 3 1 3 3 1 1 2 3 3 2 1 1 1 3 2 2 2 1 2 2 1 2 1 2 1 2 1 3 

45 3 2 3
86 4 84 74 96 75 45 1 33 44 71 32 45 40 10 29 37 15 5 88 8 78 95 44 50 21 17 50 28 20 11 30 89 64 41 77 72 26 61 51 76 71 58 17 68 
1 2 3 3 1 2 3 2 3 1 3 1 3 3 3 1 1 3 3 1 1 2 3 2 3 3 3 2 3 2 3 3 1 1 3 1 1 1 2 2 2 2 2 3 1 

45 3 2 4
3 55 10 62 9 18 49 9 61 3 36 80 47 51 95 3 95 28 85 2 30 46 52 27 63 86 95 71 81 29 6 13 65 63 41 5 21 69 51 90 88 67 43 47 71 
1 2 3 1 3 2 1 2 3 1 3 2 2 1 1 1 3 1 1 1 2 2 3 2 2 2 2 3 2 2 2 1 1 1 3 3 2 2 2 1 1 3 3 2 3 

45 3 2 5
20 4 48 79 38 5 91 71 71 43 75 82 28 96 34 96 8 39 34 35 21 80 57 17 38 91 15 34 6 34 8 33 95 28 93 37 38 76 63 29 58 35 11 44 62 
1 2 3 1 1 2 3 1 2 3 2 3 2 1 2 1 1 1 2 1 3 3 2 1 1 3 1 2 1 3 1 2 1 3 1 1 1 1 1 2 3 2 2 2 1 

45 3 2 6
37 41 26 78 17 43 15 46 89 82 46 37 96 12 55 84 54 31 17 44 25 6 50 71 66 33 27 93 67 11 82 92 10 67 82 47 76 10 12 79 49 70 22 14 85 
1 2 3 2 3 3 3 3 3 3 3 2 2 2 2 2 3 3 3 1 1 2 2 2 1 1 1 3 1 2 1 2 2 3 2 3 2 3 3 1 2 1 2 2 1 

45 3 2 7
54 65 100 75 95 66 60 76 50 17 36 97 35 36 52 41 30 48 20 23 68 5 56 19 17 9 33 77 2 31 9 96 15 19 14 41 26 22 66 63 82 5 85 33 87 
1 2 3 2 2 1 3 3 1 3 1 1 2 2 2 3 3 3 3 2 2 2 1 2 2 2 3 2 3 2 3 3 3 3 1 2 2 1 1 2 2 1 1 3 2 

45 3 2 8
71 11 57 51 22 11 89 75 4 66 79 73 93 57 84 80 52 87 72 72 32 7 97 47 23 13 88 62 75 46 13 46 29 77 58 55 9 61 28 3 78 82 21 10 59 
1 2 3 3 2 1 1 2 2 1 3 2 2 3 1 1 2 3 3 1 1 3 3 2 3 1 2 2 1 1 1 2 2 1 2 3 1 2 3 1 3 2 1 1 3 

45 3 2 9
88 11 3 82 17 22 49 49 18 71 3 19 8 79 6 2 39 37 8 7 98 87 93 90 13 5 85 58 6 97 89 36 74 51 25 27 4 59 28 7 85 15 86 62 33 
1 2 3 3 2 3 3 2 2 3 3 3 1 1 3 3 1 3 1 2 2 2 3 2 1 1 1 3 3 2 3 3 3 3 1 1 3 2 3 1 2 3 3 1 3 

45 3 2 10
5 43 91 43 71 56 19 63 66 55 38 64 80 42 72 14 45 6 56 47 22 25 63 58 3 16 26 55 11 55 98 100 90 30 37 85 19 90 20 12 23 29 35 79 31 
1 2 3 1 3 3 3 3 1 2 3 3 1 2 1 1 2 2 1 3 3 3 2 2 1 1 2 1 2 3 3 1 2 1 1 3 3 2 3 3 2 2 1 2 1 

45 5 2 1
22 67 7 25 98 44 22 51 90 93 42 71 34 29 75 98 22 81 73 34 38 43 45 76 85 97 31 8 8 4 44 97 89 43 64 73 78 51 6 72 34 31 89 23 85 
1 2 3 4 5 2 4 2 5 5 4 3 1 5 3 3 5 2 5 4 5 1 3 5 1 1 4 5 3 1 5 3 2 4 4 2 4 4 5 1 4 2 5 4 4 

45 5 2 2
39 54 35 24 91 69 20 98 73 1 13 18 50 84 85 41 41 72 56 55 90 35 5 55 59 31 20 70 36 55 11 18 13 51 63 18 1 25 74 62 39 98 89 74 43 
1 2 3 4 5 3 5 3 4 2 1 1 3 4 3 1 5 2 1 5 4 4 5 4 3 1 2 3 5 4 2 3 5 3 5 1 2 2 4 3 4 5 4 4 1 

45 5 2 3
56 90 55 9 18 71 100 33 52 44 99 21 33 63 13 55 87 23 53 73 66 81 75 81 19 78 32 99 58 62 3 70 23 51 46 22 47 7 55 89 7 1 93 69 17 
1 2 3 4 5 4 5 1 5 2 2 2 1 3 3 3 4 2 5 2 4 1 3 2 4 4 5 5 1 5 4 1 3 1 4 3 5 2 5 1 5 5 3 5 4 

45 5 2 4
72 30 93 23 33 71 12 76 99 90 52 78 75 57 62 47 74 43 26 40 82 83 92 15 92 67 6 5 61 55 15 13 99 41 1 45 92 31 87 8 7 61 44 97 97 
1 2 3 4 5 4 3 4 4 2 3 3 4 2 3 2 1 2 1 4 3 5 1 2 2 2 3 3 4 5 4 2 3 1 4 5 2 2 5 5 1 5 1 3 4 

45 5 2 5
94 3 30 17 7 90 98 1 98 60 65 60 71 38 92 84 26 70 3 44 76 6 66 14 12 70 3 18 14 71 31 72 52 69 66 17 57 57 23 45 57 26 24 19 85 
1 2 3 4 5 1 3 2 2 4 3 2 4 1 4 4 1 1 3 1 5 4 4 2 1 1 5 5 3 4 2 5 3 1 4 5 3 5 2 1 3 2 5 1 5 

45 5 2 6
11 12 13 39 2 44 6 40 86 71 46 80 61 3 18 30 89 8 94 11 29 43 33 60 49 19 44 71 95 31 19 60 1 100 94 98 88 11 4 63 92 33 21 53 56 
1 2 3 4 5 1 2 4 2 4 4 1 2 5 3 5 5 5 5 1 5 4 1 3 5 5 3 5 5 5 3 3 1 3 5 5 4 3 1 3 2 3 2 1 4 

45 5 2 7
28 14 4 56 3 71 20 57 24 54 82 41 83 49 2 98 72 6 46 98 57 6 71 76 53 82 48 49 57 7 84 94 78 9 95 2 35 17 12 7 35 62 32 51 21 
1 2 3 4 5 2 4 2 1 5 1 4 4 5 1 1 2 3 3 2 3 2 2 4 3 3 4 5 3 4 1 2 2 5 5 1 4 2 1 1 5 3 5 3 3 

45 5 2 8
45 15 1 70 68 6 76 89 12 27 61 19 86 64 78 66 6 66 33 27 48 63 2 16 44 9 52 99 53 15 46 1 100 95 26 2 25 98 50 34 97 92 20 63 51 
1 2 3 4 5 3 3 2 3 2 1 4 1 4 1 1 4 3 2 4 4 3 3 5 4 5 4 1 4 4 3 2 3 1 1 2 1 4 1 5 3 4 2 1 4 

45 5 2 9
62 87 58 54 60 46 66 8 58 32 25 50 19 80 44 74 62 92 12 17 65 58 58 84 10 67 73 67 79 61 32 12 8 88 73 23 10 85 10 7 16 32 55 92 66 
1 2 3 4 5 4 1 1 2 4 4 4 2 1 1 2 5 2 4 3 5 2 2 2 2 5 2 4 5 2 4 1 2 3 4 2 1 4 1 5 3 2 1 2 1 

45 5 2 10
78 52 46 60 52 15 38 45 10 29 56 29 30 100 26 62 36 18 60 76 69 66 60 54 61 78 12 98 31 46 40 81 18 50 56 42 10 80 2 17 36 25 73 9 7 
1 2 3 4 5 5 5 1 3 3 2 5 1 5 4 2 5 1 5 2 1 3 3 3 3 3 4 5 4 1 4 1 2 2 3 1 4 4 1 3 1 2 2 1 5 

55 2 2 1
95 28 14 42 22 66 65 47 30 73 58 12 29 8 96 10 34 86 78 96 28 82 42 48 81 34 47 61 29 18 64 67 46 69 13 33 26 60 45 100 90 23 94 94 66 73 43 10 74 85 23 90 66 100 63 
1 2 1 2 1 1 2 2 2 1 2 1 2 1 1 1 1 2 2 1 1 1 2 1 2 1 1 1 1 2 1 1 2 2 1 2 1 2 1 2 1 1 2 2 2 2 2 2 2 2 2 1 2 1 1 

55 2 2 2
15 5 84 93 86 55 67 62 71 39 8 53 53 79 35 74 25 64 3 34 15 23 11 12 54 69 10 12 38 63 63 32 76 66 62 34 74 30 69 76 17 11 37 97 56 53 73 4 56 33 95 10 30 12 98 
1 2 1 2 2 2 2 2 2 1 1 2 2 1 2 1 2 2 2 2 2 2 1 1 2 2 2 1 2 1 1 1 1 2 1 1 1 1 2 1 1 2 2 2 2 1 1 2 1 2 1 2 1 1 2 

55 2 2 3
35 13 45 91 38 43 83 58 71 16 15 61 46 97 63 83 90 53 88 83 35 44 19 4 25 90 10 10 56 58 9 53 99 57 91 93 48 50 47 30 19 83 41 4 15 47 79 42 11 56 5 9 38 86 18 
1 2 1 1 2 1 1 2 2 1 1 1 2 1 1 1 1 1 1 2 1 2 2 1 1 2 2 1 2 2 1 2 2 2 1 1 1 2 1 2 1 2 1 2 2 1 1 2 2 2 1 1 1 2 2 

55 2 2 4
56 73 21 100 77 15 55 65 87 22 47 97 46 23 22 41 74 32 98 21 82 69 76 74 82 28 96 24 84 27 96 69 20 7 7 25 86 95 19 95 36 50 72 2 62 99 38 20 85 27 60 45 52 4 78 
1 2 2 2 1 1 1 1 1 2 1 2 1 2 1 1 1 2 2 1 2 1 2 2 2 1 2 1 2 2 2 1 1 1 1 1 1 1 2 1 2 2 2 2 1 1 2 1 2 1 1 2 1 2 2 

55 2 2 5
80 26 15 39 93 79 93 53 46 11 36 33 62 69 30 22 71 69 13 5 49 60 24 52 54 11 29 24 32 86 18 90 51 79 25 72 34 44 69 26 36 57 85 54 42 33 99 34 76 72 21 57 43 68 28 
1 2 2 1 1 1 1 2 2 2 2 2 1 1 2 2 1 2 1 2 2 2 1 1 1 1 2 1 1 1 1 2 1 1 1 2 2 2 1 1 1 2 1 2 1 1 1 1 2 2 1 2 2 2 2 

55 2 2 6
1 31 59 9 86 44 28 84 10 21 74 68 94 51 15 61 42 83 24 26 26 57 17 85 4 73 20 50 5 43 30 46 26 16 2 82 79 3 34 69 35 36 19 91 65 99 9 87 85 44 60 33 15 46 22 
1 2 1 1 2 1 2 1 2 2 1 2 1 1 2 1 2 1 2 1 2 2 1 1 2 2 1 1 1 1 2 1 1 2 2 2 1 1 2 2 2 2 2 1 1 1 2 1 1 2 1 1 2 2 1 

55 2 2 7
21 42 36 2 82 52 21 79 37 27 61 45 33 31 40 12 100 75 85 46 50 93 44 27 15 54 35 14 29 96 10 15 14 10 72 8 27 92 26 15 94 67 85 69 33 46 23 85 76 8 99 76 73 99 38 
1 2 1 1 1 1 1 1 1 1 2 1 1 2 1 2 2 2 2 1 2 1 2 2 1 2 1 1 2 2 1 1 1 2 2 1 1 1 2 1 1 1 2 1 1 2 1 1 1 2 1 2 1 1 2 

55 2 2 8
42 12 93 89 97 6 47 52 21 81 64 87 19 43 87 31 8 95 65 45 51 27 82 22 41 38 17 59 3 51 13 47 52 17 62 12 82 22 50 53 45 40 19 34 98 91 93 41 22 36 93 92 71 2 38 
1 2 2 2 2 1 2 2 2 2 1 1 1 2 1 2 2 1 2 1 1 2 1 1 1 1 2 1 1 1 1 1 1 1 1 1 1 1 2 2 1 2 2 2 2 2 1 2 2 1 2 1 2 1 1 

55 2 2 9
62 14 48 20 95 44 77 63 48 73 65 95 52 54 95 6 88 82 43 19 43 67 86 18 44 53 89 28 54 37 45 33 46 32 82 40 77 57 96 32 20 62 68 78 66 60 95 4 14 18 79 16 14 69 27 
1 2 2 1 2 2 2 2 2 2 2 2 1 2 2 1 1 1 1 1 1 1 1 2 1 2 1 2 2 1 1 1 1 1 1 1 1 2 2 1 2 1 2 2 2 2 2 1 1 2 1 1 2 1 1 

55 2 2 10
82 93 49 28 91 52 97 82 69 62 56 30 11 54 86 77 24 22 13 47 33 61 83 48 85 54 10 6 52 14 56 52 17 24 74 31 64 12 31 84 66 44 19 39 20 96 22 69 51 91 61 5 24 11 84 
1 2 2 2 2 2 1 2 1 1 1 2 2 1 1 2 1 2 2 1 1 2 2 1 2 1 2 2 2 2 1 1 2 2 2 2 2 2 1 1 1 1 1 1 2 1 2 1 2 1 1 2 2 2 2 

55 3 2 1
6 92 24 87 79 84 89 44 60 85 9 71 46 5 55 13 7 48 100 54 25 95 9 53 71 48 46 84 62 83 65 47 97 9 78 49 56 69 8 58 40 64 58 82 100 14 20 37 44 11 97 75 45 74 39 
1 2 3 1 3 3 3 2 1 2 1 2 2 2 1 1 1 1 3 3 1 2 3 3 3 1 3 2 1 3 3 3 1 2 1 2 3 1 1 2 1 3 2 1 3 1 3 1 1 3 1 1 2 2 1 

55 3 2 2
27 38 3 92 54 75 76 77 42 40 3 47 100 29 4 33 26 16 64 81 78 55 39 91 44 99 71 89 62 79 17 55 33 13 47 91 79 88 78 57 91 67 40 80 23 79 73 84 52 85 30 16 63 24 88 
1 2 3 2 3 1 3 1 3 3 3 2 1 1 2 2 2 3 1 1 1 3 2 3 1 2 3 2 3 2 3 3 2 3 1 1 1 1 2 2 2 3 2 2 1 3 3 2 1 2 1 3 1 2 1 

55 3 2 3
47 30 29 30 45 54 48 81 75 53 88 83 33 46 77 94 29 72 22 88 40 63 98 60 78 4 54 80 32 36 19 42 87 84 56 74 53 22 12 87 89 80 9 16 29 85 19 25 61 97 67 13 4 85 16 
1 2 3 2 3 2 2 3 3 3 2 2 2 2 3 2 3 2 3 3 2 3 2 2 2 1 2 2 3 3 3 2 1 1 1 1 1 3 3 2 3 1 3 1 2 1 2 2 1 1 3 1 3 3 3 

55 3 2 4
68 78 95 6 75 24 47 17 43 90 8 22 11 56 95 85 45 48 17 74 29 26 47 41 97 32 85 36 25 87 79 87 50 84 53 43 36 99 21 3 53 46 30 86 94 87 71 54 7 88 73 100 87 88 13 
1 2 3 3 3 1 3 3 1 2 3 1 2 1 2 2 1 2 2 1 1 1 2 3 3 3 1 2 3 3 3 1 1 1 2 1 3 1 2 2 3 2 3 3 3 1 1 3 1 3 3 3 3 2 3 

55 3 2 5
88 60 27 39 16 24 29 16 65 100 51 31 84 92 70 47 73 74 34 58 77 96 10 78 16 84 22 41 5 64 87 69 96 58 97 11 82 25 6 95 100 52 59 66 54 72 5 31 35 69 33 71 33 31 5 
1 2 3 3 2 2 3 3 2 3 3 3 3 3 1 2 2 3 2 3 1 3 2 2 3 2 2 1 3 1 2 3 1 3 2 1 1 3 1 1 1 1 3 1 3 1 1 1 2 1 2 1 2 3 3 

55 3 2 6
9 36 96 90 51 38 82 88 75 29 2 90 11 82 31 1 17 57 58 74 69 5 46 92 96 36 31 87 80 61 100 8 7 18 25 43 58 15 91 89 98 76 24 8 76 85 37 57 71 25 93 99 22 56 97 
1 2 3 1 3 1 1 3 2 3 1 1 1 2 2 3 2 3 2 2 2 3 2 2 3 2 2 3 2 3 2 3 1 1 3 2 1 1 2 3 1 3 1 2 2 2 1 2 3 2 3 3 1 2 1 

55 3 2 7
29 67 5 80 24 43 62 94 19 81 89 50 82 66 36 85 74 61 16 70 88 68 72 18 61 11 89 98 79 51 72 6 27 6 41 61 42 48 53 70 63 52 41 84 56 94 73 72 43 60 23 17 52 22 58 
1 2 3 2 2 2 1 2 1 1 1 2 3 1 2 1 1 3 1 1 1 2 1 2 3 2 1 3 1 1 2 3 1 3 3 3 2 2 2 1 3 3 3 3 3 1 2 1 2 2 1 1 3 3 1 

55 3 2 8
50 83 30 26 23 66 100 33 83 76 97 74 98 16 87 95 16 12 99 74 14 5 79 26 72 2 30 61 32 42 84 3 38 36 14 12 76 70 8 68 25 1 55 50 66 19 92 69 71 81 12 65 83 72 36 
1 2 3 2 3 2 1 2 1 2 3 2 3 1 2 2 2 1 2 2 1 1 1 3 1 2 2 1 2 1 3 1 3 2 1 1 3 3 2 2 2 3 3 2 1 3 3 1 2 2 3 1 3 2 3 

55 3 2 9
70 52 64 86 16 88 2 26 80 73 88 26 42 24 99 45 80 98 70 3 9 20 10 39 90 64 2 62 26 27 57 96 83 13 22 73 59 63 88 12 53 79 42 32 30 91 8 42 45 73 93 20 19 64 48 
1 2 3 3 2 2 2 1 1 3 1 1 2 3 3 2 3 3 2 1 2 2 3 3 1 1 3 3 2 3 2 1 3 1 1 1 3 2 1 3 1 1 3 2 3 1 1 2 1 1 3 1 1 3 2 

55 3 2 10
90 16 44 63 52 60 63 34 9 90 28 94 10 97 23 17 53 88 85 72 95 63 6 3 32 40 8 94 51 9 87 95 94 64 6 99 32 34 15 87 39 67 74 71 28 35 74 61 91 2 50 46 48 15 51 
1 2 3 3 3 3 2 2 3 1 2 1 2 2 3 3 3 1 2 2 2 1 1 1 3 3 1 1 3 1 3 3 1 1 1 2 1 3 2 2 2 2 2 2 3 3 2 2 2 3 2 3 3 3 2 

55 5 2 1
11 58 77 15 80 87 3 7 14 30 99 91 80 11 1 97 82 87 29 60 36 86 22 75 89 49 14 12 92 63 78 27 45 6 11 52 12 80 98 99 44 81 63 1 47 55 21 44 55 2 55 67 45 43 27 
1 2 3 4 5 1 3 2 1 5 5 5 2 4 5 1 3 5 2 2 3 4 1 2 4 2 5 2 2 5 1 4 1 4 1 1 3 5 1 4 1 4 2 2 4 1 2 5 1 1 2 3 2 3 4 

55 5 2 2
31 45 27 43 21 58 59 88 23 44 20 38 91 69 29 22 98 7 24 59 78 35 71 64 31 30 74 94 48 94 92 7 92 59 35 25 76 34 74 48 5 74 8 72 56 27 61 14 9 7 66 66 92 39 2 
1 2 3 4 5 3 3 3 1 1 4 2 1 4 3 1 4 3 3 1 4 2 4 1 1 3 4 4 5 5 1 1 3 1 5 2 3 3 2 5 3 2 2 4 2 1 2 2 3 5 5 5 4 3 1 

55 5 2 3
51 33 78 71 90 6 63 11 63 94 40 68 98 7 34 56 62 23 21 79 14 16 54 3 65 95 87 82 38 74 92 14 58 50 79 67 12 68 87 79 95 32 30 4 35 66 100 52 10 3 88 59 14 23 20 
1 2 3 4 5 3 2 1 1 2 3 1 5 2 3 5 3 3 4 5 4 5 3 5 2 5 4 2 5 3 5 1 5 2 5 2 3 4 4 2 3 3 1 2 4 2 4 2 1 3 4 1 4 2 5 

55 5 2 4
71 15 95 7 44 38 66 96 20 50 99 75 19 42 68 96 91 36 65 35 48 35 65 91 28 53 17 32 81 90 37 99 76 95 23 7 27 84 35 42 43 8 52 35 25 30 23 3 94 25 41 71 61 62 3 
1 2 3 4 5 4 1 3 4 4 3 1 5 2 3 2 1 3 4 5 1 2 4 5 5 5 1 3 2 5 1 2 4 2 3 5 2 2 3 5 2 4 1 4 3 1 3 3 3 3 4 3 5 5 1 

55 5 2 5
95 26 52 43 38 28 60 65 11 58 22 4 38 61 4 2 45 98 24 26 89 9 5 71 75 77 3 48 72 95 47 35 92 74 22 67 7 5 2 70 79 97 71 7 93 7 30 14 5 93 28 12 41 97 42 
1 2 3 4 5 1 3 4 3 5 3 1 4 2 2 5 2 2 1 4 3 2 1 5 3 2 4 2 4 3 5 2 4 4 2 1 3 1 1 5 4 2 3 1 5 4 4 2 5 5 4 4 5 2 5 

55 5 2 6
14 62 51 4 52 40 98 1 34 3 32 78 21 72 11 88 40 95 16 48 28 70 49 92 62 79 27 27 66 84 82 45 95 70 28 18 67 33 19 14 43 29 58 38 25 54 60 11 52 19 65 53 61 79 82 
1 2 3 4 5 2 4 5 1 5 1 2 1 3 1 3 3 1 1 4 5 2 4 2 1 3 1 5 1 4 5 1 2 5 5 5 1 4 1 4 4 2 3 5 5 2 4 2 2 5 3 5 5 2 1 

55 5 2 7
35 32 8 91 67 94 24 74 18 57 35 19 8 85 59 7 49 16 96 47 30 4 87 87 88 63 9 72 39 40 85 77 33 77 18 23 21 63 43 52 94 2 92 3 90 98 30 66 99 48 59 69 59 82 81 
1 2 3 4 5 3 1 5 5 4 5 2 5 3 2 5 3 1 4 2 5 1 3 3 2 3 5 5 1 1 5 2 4 4 1 2 3 2 5 3 1 2 2 5 5 1 3 4 4 4 4 1 4 1 1 

55 5 2 8
55 58 5 16 22 39 77 80 37 35 73 63 38 91 51 56 69 57 12 26 58 92 16 94 99 69 40 83 36 89 46 66 79 12 95 14 84 35 43 76 12 27 77 2 14 39 6 10 81 54 23 75 99 27 51 
1 2 3 4 5 4 2 1 1 4 4 4 2 1 1 4 3 1 5 3 4 2 2 5 1 2 4 1 5 4 1 2 3 5 2 3 5 4 1 2 1 3 1 2 3 2 4 3 4 4 3 3 1 3 4 

55 5 2 9
75 83 2 40 76 85 30 86 56 12 12 7 68 97 43 6 90 99 27 6 86 80 44 1 9 75 70 94 33 37 7 55 25 47 73 5 46 8 42 100 30 52 62 2 37 79 81 54 64 61 87 81 39 72 20 
1 2 3 4 5 5 1 4 2 4 1 2 3 3 1 2 1 4 5 1 2 5 2 3 5 5 2 4 5 3 1 3 3 1 4 2 1 5 3 1 3 1 4 3 3 5 3 2 1 3 2 1 3 1 4 

55 5 2 10
95 50 20 72 38 59 99 55 47 79 33 70 47 50 90 96 7 6 25 28 32 2 94 5 97 63 87 29 15 32 31 8 41 8 49 86 74 19 49 15 84 100 56 73 34 90 100 8 37 94 7 6 14 55 50 
1 2 3 4 5 1 4 5 5 3 3 3 1 2 2 5 2 3 2 2 2 4 5 4 3 3 5 2 2 2 5 3 4 1 5 4 1 1 4 5 4 5 5 1 1 4 1 3 5 1 1 5 1 2 2 
