# Supplementary material for: A novel smart multilevel security approach for secure data outsourcing in crisis
Source: PeerJ Comput Sci. 2023 May 12;9:e1367. doi: 10.7717/peerj-cs.1367 (PMC10280404; doi:10.7717/peerj-cs.1367)
Supplement: Supplemental Information 2 [file peerj-cs-09-1367-s002.cpp]

int LPT_heuristique()
{
	//update
	Update();
	
	//Solution construction  LPT------------------------------------------------------------------
	
	for(count=nbjob-2;count>=1;count--)
	{
			if(maximum(dispo_machine[0],dispo_mold[q[count]-1])<=maximum(dispo_machine[1],dispo_mold[q[count]-1]))
			{
				affect_task[count]=1;
				completion_time[count]=maximum(dispo_machine[0],dispo_mold[q[count]-1])+p[count];
				dispo_machine[0]=completion_time[count];
				dispo_mold[q[count]-1]=completion_time[count];
				start_time[count]=completion_time[count]-p[count];
				//----------------------------------------------------------------------------
				for(count2=start_time[count];count2<completion_time[count];count2++)
				   machine_test[affect_task[count]-1][count2]=-1;
				//----------------------------------------------------------------------------
				if(completion_time[count]>max)
					max=completion_time[count];
			}
			else
			{
				affect_task[count]=2;
				completion_time[count]=maximum(dispo_machine[1],dispo_mold[q[count]-1])+p[count];
				dispo_machine[1]=completion_time[count];
				dispo_mold[q[count]-1]=completion_time[count];
				start_time[count]=completion_time[count]-p[count];

				//----------------------------------------------------------------------------
				for(count2=start_time[count];count2<completion_time[count];count2++)
				   machine_test[affect_task[count]-1][count2]=-1;
				//----------------------------------------------------------------------------

				if(completion_time[count]>max)
					max=completion_time[count];
			}
	}
	count=nbjob-1; // scheduling of the first packet---------------------
	if(maximum(dispo_machine[0],dispo_mold[q[count]-1])<=maximum(dispo_machine[1],dispo_mold[q[count]-1]))
	{
		affect_task[count]=1;
		completion_time[count]=maximum(dispo_machine[0],dispo_mold[q[count]-1])+p[count];
		dispo_machine[0]=completion_time[count];
		dispo_mold[q[count]-1]=completion_time[count];
		start_time[count]=completion_time[count]-p[count];
		//----------------------------------------------------------------------------
		for(count2=start_time[count];count2<completion_time[count];count2++)
	        machine_test[affect_task[count]-1][count2]=-1;
		//----------------------------------------------------------------------------
		if(completion_time[count]>max)
		max=completion_time[count];
	}
	else
	{
		affect_task[count]=2;
		completion_time[count]=maximum(dispo_machine[1],dispo_mold[q[count]-1])+p[count];
		dispo_machine[1]=completion_time[count];
		dispo_mold[q[count]-1]=completion_time[count];
		start_time[count]=completion_time[count]-p[count];
		//----------------------------------------------------------------------------
		for(count2=start_time[count];count2<completion_time[count];count2++)
		   machine_test[affect_task[count]-1][count2]=-1;
		//----------------------------------------------------------------------------
		if(completion_time[count]>max)
			max=completion_time[count];
	}
	count=0; // scheduling of the last one------------------------------------------------------------
	if(maximum(dispo_machine[0],dispo_mold[q[count]-1])<=maximum(dispo_machine[1],dispo_mold[q[count]-1]))
	{
		affect_task[count]=1;
		completion_time[count]=maximum(dispo_machine[0],dispo_mold[q[count]-1])+p[count];
		dispo_machine[0]=completion_time[count];
		dispo_mold[q[count]-1]=completion_time[count];
		start_time[count]=completion_time[count]-p[count];
		//----------------------------------------------------------------------------
		for(count2=start_time[count];count2<completion_time[count];count2++)
		   machine_test[affect_task[count]-1][count2]=-1;
		//----------------------------------------------------------------------------
		if(completion_time[count]>max)
			max=completion_time[count];
	}
	else
	{
		affect_task[count]=2;
		completion_time[count]=maximum(dispo_machine[1],dispo_mold[q[count]-1])+p[count];
		dispo_machine[1]=completion_time[count];
		dispo_mold[q[count]-1]=completion_time[count];
		start_time[count]=completion_time[count]-p[count];
		//----------------------------------------------------------------------------
		for(count2=start_time[count];count2<completion_time[count];count2++)
			   machine_test[affect_task[count]-1][count2]=-1;
		//----------------------------------------------------------------------------
		if(completion_time[count]>max)
			max=completion_time[count];
	}
	Cmax=max;
	
	return(Cmax);
}
